# Supplementary material for: PABPN1 functions as a hub in the assembly of nuclear poly(A) domains that are essential for mouse oocyte development
Source: Sci Adv. 2022 Oct 28;8(43):eabn9016. doi: 10.1126/sciadv.abn9016 (PMC9616507; doi:10.1126/sciadv.abn9016)
Supplement: Supplementary file 2 — Tables S3, S5, and S7 [file sciadv.abn9016_tables_s3_s5_and_s7.zip]

Archive with 3 entries (3 files):
- sciadv.abn9016_table_s3.xlsx
- sciadv.abn9016_table_s5.xlsx
- sciadv.abn9016_table_s7.xlsx
