# Supplementary material for: PABPN1 functions as a hub in the assembly of nuclear poly(A) domains that are essential for mouse oocyte development
Source: Sci Adv. 2022 Oct 28;8(43):eabn9016. doi: 10.1126/sciadv.abn9016 (PMC9616507; doi:10.1126/sciadv.abn9016)
Supplement: Supplementary file 2 — Tables S3, S5, and S7 [file sciadv.abn9016_tables_s3_s5_and_s7.zip › sciadv.abn9016_table_s3.xlsx]

## Sheet: cKO-WT-GO
Gene Name	WT_Growing	N1_G_Growing	NI_Growing_G/WT	Type	Type
Snord65	760.677	0	0.00131289	↓↓	down
Mir146	181.786	0	0.00547087	↓↓	down
Snord90	171.614	0	0.00579327	↓↓	down
Mir27b	104.924	0	0.0094407	↓↓	down
Mir3096b	96.8627	0	0.0102184	↓↓	down
Mir1896	92.0254	0	0.0107498	↓↓	down
Mir1897	66.6117	0	0.0147903	↓↓	down
Pnpla3	85.26	0.622148	0.0188053	↓↓	down
Mir568	40.4651	0	0.0241167	↓↓	down
Mir705	33.0232	0	0.0293917	↓↓	down
Ccdc147	45.3217	0.521323	0.0328425	↓↓	down
Mir5113	25.9124	0.017435	0.0378054	↓↓	down
Snord7	22.5714	0	0.0424243	↓↓	down
Snord8	22.5594	0	0.0424459	↓↓	down
Gsto2	22.2454	0.0229456	0.0440063	↓↓	down
Olfr995	25.0414	0.147034	0.0440466	↓↓	down
Dcpp2	25.4508	0.169202	0.0442029	↓↓	down
Mir592	19.8815	0	0.0478894	↓↓	down
Bfsp1	19.4776	0	0.0488337	↓↓	down
Pabpn1	32.6014	0.789718	0.0532632	↓↓	down
Defa-rs1	17.6184	0	0.0537102	↓↓	down
Anxa5	87.0609	3.84198	0.0549844	↓↓	down
Snora5c	15.7843	0	0.0595794	↓↓	down
Prr15l	14.9751	0.0823557	0.0677526	↓↓	down
Mir410	13.6539	0	0.0682413	↓↓	down
Snora31	12.7034	0	0.0729746	↓↓	down
Il17b	62.9006	3.77305	0.0746949	↓↓	down
Cst9	11.733	0.0501861	0.0824775	↓↓	down
Hormad1	22.5793	1.07198	0.0878727	↓↓	down
Nmu	55.8961	4.11313	0.0898677	↓↓	down
A930015D03Rik	21.026	1.03076	0.0921984	↓↓	down
Prl8a2	47.5364	3.79534	0.0987989	↓↓	down
Magea10	83.0973	7.77246	0.104313	↓↓	down
Cd160	76.5027	7.18346	0.105589	↓↓	down
Pxdn	8.74432	0.0495841	0.107712	↓↓	down
Dydc2	34.9011	2.94417	0.109862	↓↓	down
Snora34	8.07958	0	0.110137	↓↓	down
Trim15	84.213	8.43502	0.110723	↓↓	down
Emx2	17.6051	1.11586	0.113724	↓↓	down
BB031773	25.183	1.98634	0.114056	↓↓	down
Ms4a6d	43.4967	4.10402	0.114705	↓↓	down
Mbl2	664.188	75.8551	0.115539	↓↓	down
Ng23	16.3498	1.021	0.116485	↓↓	down
Snora3	7.53593	0	0.117152	↓↓	down
Reg2	7.4352	0	0.118551	↓↓	down
Mir466i	7.28232	0	0.120739	↓↓	down
Hmgn3	18.2239	1.35487	0.122497	↓↓	down
Xlr5b	10.7577	0.445287	0.122923	↓↓	down
Gm9846	1125.7	144.946	0.129534	↓↓	down
Cd2ap	22.0425	2.07688	0.133531	↓↓	down
4930588N13Rik	119.388	15.1783	0.134385	↓↓	down
Tctex1d1	22.2194	2.1245	0.134564	↓↓	down
Nostrin	38.7576	4.37925	0.135301	↓↓	down
Cwc22	94.2236	11.9993	0.136513	↓↓	down
Gnb1	83.0357	10.6774	0.138958	↓↓	down
Nms	6.05596	0	0.141724	↓↓	down
Gm815	76.1968	9.94436	0.141772	↓↓	down
Batf3	27.1898	3.02467	0.14277	↓↓	down
Xlr5c	8.69122	0.393417	0.143781	↓↓	down
Sirt4	11.9363	0.877096	0.145103	↓↓	down
Olfr878	13.0345	1.04141	0.145457	↓↓	down
Hint1	1538.27	224.39	0.146426	↓↓	down
1600002D24Rik	152.46	21.6543	0.147623	↓↓	down
Ggct	1079.65	158.586	0.147676	↓↓	down
Fam47e	50.8491	6.72637	0.149016	↓↓	down
Dclk1	6.09649	0.0587537	0.149194	↓↓	down
Pdcd4	72.17	9.96596	0.14987	↓↓	down
A530046M15	15.6612	1.4998	0.150037	↓↓	down
Tcl1b1	1644.4	251.481	0.153447	↓↓	down
4930504O13Rik	14.2297	1.34274	0.153827	↓↓	down
Agr3	332.551	50.3416	0.153924	↓↓	down
Plbd1	8.73983	0.501097	0.154119	↓↓	down
Tsen15	49.1957	6.73621	0.154121	↓↓	down
Cyp20a1	20.2009	2.33367	0.157242	↓↓	down
Xlr5a	11.7609	1.01696	0.158058	↓↓	down
Dnajc5b	18.0152	2.02674	0.159175	↓↓	down
AI429214	5.35999	0.0124666	0.159193	↓↓	down
Gm6578	13.1453	1.25612	0.159496	↓↓	down
Dynlt1b	32.6571	4.37741	0.15977	↓↓	down
Gm11968	18.602	2.1465	0.160519	↓↓	down
Serpinb1c	17.7386	2.06612	0.163626	↓↓	down
Itgb3bp	12.2828	1.1848	0.164484	↓↓	down
Ica1l	22.219	2.8639	0.166411	↓↓	down
Hrsp12	93.5273	14.8721	0.16791	↓↓	down
Ugcg	37.8104	5.52036	0.168005	↓↓	down
Mir1893	328.877	55.3539	0.170833	↓↓	down
Upf3b	29.7471	4.2866	0.171939	↓↓	down
1810020D17Rik	16.2548	1.96794	0.172007	↓↓	down
Ptgr1	33.4069	4.957	0.173134	↓↓	down
Prl7d1	8.88827	0.72233	0.174179	↓↓	down
Ceacam20	35.5236	5.38256	0.174751	↓↓	down
4930528F23Rik	5.28154	0.105234	0.175949	↓↓	down
Cmtm2a	38.7544	6.01366	0.176425	↓↓	down
2810403D21Rik	23.0159	3.24315	0.176681	↓↓	down
7420461P10Rik	1062.28	187.065	0.176872	↓↓	down
Slc27a2	5.80522	0.204835	0.177046	↓↓	down
Hmga2	19.2279	2.60617	0.178277	↓↓	down
Per3	105.351	18.08	0.179406	↓↓	down
BB557941	139.224	24.1734	0.179522	↓↓	down
Speer4f	7.88769	0.611042	0.181267	↓↓	down
4933407H18Rik	14.8298	1.8774	0.181771	↓↓	down
Rnaset2a	4.50452	0.00220877	0.18207	↓↓	down
Gnrh1	320.188	58.0188	0.183751	↓↓	down
Khdc1a	153.132	27.49	0.184842	↓↓	down
Fam25c	67.588	11.7341	0.18566	↓↓	down
Csda	184.94	33.6377	0.186285	↓↓	down
Oit1	10.6586	1.17735	0.186759	↓↓	down
AU015836	207.801	38.2204	0.187836	↓↓	down
Gm10466	8.04818	0.706368	0.188587	↓↓	down
1700057K13Rik	15.4151	2.0978	0.188716	↓↓	down
5730469M10Rik	12.5671	1.56269	0.188891	↓↓	down
Prr15	8.78753	0.852392	0.18926	↓↓	down
Pcbp2	59.7177	10.4969	0.18935	↓↓	down
AU019990	7.61521	0.633381	0.189593	↓↓	down
Tspan31	49.6263	8.61948	0.19001	↓↓	down
Ranbp9	122.544	22.6582	0.191496	↓↓	down
Hnrnpul2	28.9457	4.78744	0.193264	↓↓	down
Plekha3	42.9467	7.51625	0.193786	↓↓	down
Tigit	16.1847	2.36279	0.195686	↓↓	down
1300002E11Rik	379.316	73.4739	0.195821	↓↓	down
Tpbpa	4.76328	0.135867	0.197087	↓↓	down
Hnrnpa3	36.5823	6.44789	0.198176	↓↓	down
Wdr26	34.1508	5.97695	0.198486	↓↓	down
Ahcyl1	20.5355	3.2761	0.19856	↓↓	down
Sall4	233.772	45.7366	0.199072	↓↓	down
Ddt	124.808	24.0686	0.199262	↓↓	down
AA545190	633.967	125.538	0.199282	↓↓	down
1190007F08Rik	29.317	5.04998	0.199558	↓↓	down
Alyref2	30.7981	5.35896	0.199979	↓↓	down
Tpmt	144.072	28.0504	0.200249	↓↓	down
Xlr4b	36.8028	6.58751	0.200713	↓↓	down
Ppapdc1b	187.422	36.8502	0.20088	↓↓	down
Csnk1g3	37.1597	6.69049	0.201535	↓↓	down
Map3k12	45.1153	8.29696	0.201602	↓↓	down
Snora7a	24.1621	4.08006	0.201893	↓↓	down
Tcl1b2	568.439	114.234	0.202365	↓↓	down
Fkbp5	39.9314	7.30302	0.202852	↓↓	down
Crls1	47.7664	8.90902	0.203194	↓↓	down
Rpl34	306.288	61.5145	0.203439	↓↓	down
1700001G11Rik	5.54083	0.333491	0.203872	↓↓	down
Cox6a2	27.6913	4.85753	0.204157	↓↓	down
Tulp3	16.4212	2.55763	0.204213	↓↓	down
Actr2	76.8564	14.9199	0.204477	↓↓	down
Lactb2	34.5933	6.31161	0.205421	↓↓	down
Mlf1	19.6864	3.25418	0.205651	↓↓	down
Gm8579	12.8733	1.85431	0.205742	↓↓	down
1600021P15Rik	8.36701	0.929349	0.205973	↓↓	down
Tcl1b3	437.969	89.8688	0.207005	↓↓	down
Btbd1	9.14026	1.09994	0.207089	↓↓	down
Nufip2	13.4683	2.00187	0.207479	↓↓	down
Paip2b	176.489	35.9739	0.208317	↓↓	down
Mdm4	556.366	115.243	0.208557	↓↓	down
Xlr4a	38.2517	7.20219	0.208964	↓↓	down
Dnajc21	74.3137	14.7836	0.209571	↓↓	down
Plac8	1560.52	327.481	0.210359	↓↓	down
Cited2	42.4601	8.14925	0.210521	↓↓	down
Tcl1b5	148.005	30.4189	0.210859	↓↓	down
1700028K03Rik	55.7903	10.9825	0.210995	↓↓	down
Smap1	52.4264	10.2912	0.211341	↓↓	down
Hint3	85.1874	17.3088	0.21243	↓↓	down
Zfp238	27.3879	5.05711	0.213369	↓↓	down
Skint5	3.65879	0	0.214648	↓↓	down
Fam161a	21.4123	3.82447	0.21526	↓↓	down
Txndc12	82.0413	16.8764	0.215271	↓↓	down
Pwwp2a	24.6794	4.53324	0.215474	↓↓	down
Myef2	62.6529	12.8042	0.216867	↓↓	down
8030443G20Rik	6.66303	0.66695	0.217532	↓↓	down
Gm1587	48.9383	9.87486	0.217766	↓↓	down
4931428L18Rik	99.1544	20.8478	0.218142	↓↓	down
Ccdc74a	25.2069	4.71924	0.218234	↓↓	down
1700012D14Rik	9.03735	1.19444	0.218628	↓↓	down
Tekt4	9.76897	1.36512	0.219624	↓↓	down
Sfpq	35.1462	6.98585	0.220932	↓↓	down
Dapl1	4.07254	0.120744	0.220944	↓↓	down
Tubal3	25.7955	4.92289	0.221041	↓↓	down
AI597468	19.6757	3.59468	0.222226	↓↓	down
Ccl2	15.3992	2.64601	0.222329	↓↓	down
Phf10	17.4219	3.09619	0.222354	↓↓	down
Nubpl	41.6828	8.49399	0.222431	↓↓	down
Gpx6	114.049	24.5954	0.222474	↓↓	down
2700029M09Rik	920.612	204.041	0.22248	↓↓	down
Ccnh	48.5517	10.0343	0.222682	↓↓	down
Mrps10	36.6684	7.39472	0.222859	↓↓	down
Pxmp2	57.115	11.9683	0.223149	↓↓	down
Ap4s1	8.37357	1.09234	0.223217	↓↓	down
Tmsb15b1	15.6087	2.71889	0.223913	↓↓	down
1700021C14Rik	128.871	28.2258	0.225036	↓↓	down
Lage3	53.0329	11.1721	0.225272	↓↓	down
Nhedc1	11.4487	1.80466	0.225297	↓↓	down
Cpb2	91.7711	19.9122	0.225417	↓↓	down
Popdc2	14.7946	2.56668	0.225817	↓↓	down
Entpd1	11.8345	1.90041	0.225985	↓↓	down
Mapk14	13.2513	2.22807	0.226511	↓↓	down
Slc15a5	18.1211	3.33242	0.226578	↓↓	down
Hcst	9.45508	1.3762	0.227277	↓↓	down
9530008L14Rik	18.3109	3.39419	0.227549	↓↓	down
Cenpp	191.981	43.0032	0.228018	↓↓	down
2210019I11Rik	14.1589	2.46988	0.2289	↓↓	down
Gm97	4059.2	928.577	0.228949	↓↓	down
Gtsf1	1564.71	357.476	0.228954	↓↓	down
Raet1d	8.12346	1.08905	0.228976	↓↓	down
Timm10	217.512	49.2488	0.229959	↓↓	down
Fam132a	47.6529	10.1986	0.230174	↓↓	down
Erlec1	6.29535	0.67984	0.230262	↓↓	down
Bnip3l	203.156	46.1608	0.231004	↓↓	down
Cmtm8	80.8487	17.9849	0.231951	↓↓	down
4930468A15Rik	26.2279	5.33628	0.232712	↓↓	down
Cndp1	21.762	4.30148	0.232909	↓↓	down
0610040F04Rik	124.901	28.3671	0.233255	↓↓	down
Yy1	17.9815	3.43276	0.233531	↓↓	down
Rfwd2	44.8452	9.71406	0.233701	↓↓	down
Fam3b	24.2834	4.92372	0.234293	↓↓	down
Lgsn	70.2391	15.6933	0.234328	↓↓	down
Ccdc30	5.17654	0.451359	0.234979	↓↓	down
Hdgf	29.7128	6.21829	0.235026	↓↓	down
Tank	43.0739	9.35972	0.235053	↓↓	down
Pan3	122.953	28.1452	0.235131	↓↓	down
Alkbh5	189.174	43.7289	0.2352	↓↓	down
Wfdc15a	39.1456	8.44867	0.23536	↓↓	down
Fbxw19	1524.93	358.545	0.235624	↓↓	down
Stmn1-rs1	3.23872	0	0.23592	↓↓	down
Gm813	5965.86	1407.04	0.235977	↓↓	down
Ctnnd1	12.3651	2.15651	0.236175	↓↓	down
Bcl2l15	8.31715	1.2102	0.237219	↓↓	down
Fmr1nb	56.9512	12.7476	0.237227	↓↓	down
Tmsb15b2	31.6826	6.76369	0.237548	↓↓	down
Fgf9	6.69691	0.830706	0.237849	↓↓	down
Gm17751	154.188	35.9739	0.238252	↓↓	down
Kcmf1	131.019	30.4714	0.238385	↓↓	down
Mro	17.3605	3.37983	0.238547	↓↓	down
Bbip1	78.9558	18.0878	0.23873	↓↓	down
Purg	6.08849	0.699643	0.239775	↓↓	down
4930420K17Rik	109.539	25.5495	0.240182	↓↓	down
Ccnyl1	40.2071	8.92341	0.240818	↓↓	down
Gm11762	4.25368	0.272519	0.242215	↓↓	down
Cage1	82.3045	19.1909	0.242375	↓↓	down
Pdcd7	196.528	46.9136	0.242566	↓↓	down
Ythdf1	38.9853	8.72108	0.243117	↓↓	down
Taf5	28.9561	6.28289	0.243119	↓↓	down
Hnrnpu	80.8087	18.9189	0.243482	↓↓	down
Mllt11	51.9761	11.9068	0.243635	↓↓	down
E330011O21Rik	1068.52	259.631	0.24369	↓↓	down
Mcmbp	83.4209	19.5735	0.243701	↓↓	down
Tmem87a	16.6793	3.30972	0.243773	↓↓	down
Gtpbp8	35.7157	7.95743	0.243967	↓↓	down
Riok2	37.4657	8.39349	0.244205	↓↓	down
Sh2d1b2	3.09434	0	0.24424	↓↓	down
Gtf2a2	316.064	76.5668	0.244641	↓↓	down
Qpct	6.62483	0.865444	0.244654	↓↓	down
Agbl2	9.31187	1.52294	0.244664	↓↓	down
Fam108b	65.5366	15.3606	0.245889	↓↓	down
Ddhd1	26.3107	5.72357	0.246188	↓↓	down
Rps19-ps3	3.45755	0.0985458	0.246446	↓↓	down
Rpl39l	311.83	76.2082	0.246806	↓↓	down
Ddx17	6.70165	0.90356	0.247163	↓↓	down
Lpl	23.4275	5.04019	0.24727	↓↓	down
Gclc	5.7786	0.677528	0.247474	↓↓	down
Gm13088	3.61813	0.143473	0.247605	↓↓	down
Susd4	5.29804	0.562135	0.248035	↓↓	down
Rbm3	496.483	122.413	0.248074	↓↓	down
Hist1h2bc	409.679	100.97	0.248297	↓↓	down
Agfg1	28.7175	6.39145	0.248723	↓↓	down
Echs1	64.8964	15.4726	0.249977	↓↓	down
Ccnk	21.0876	4.5238	0.250085	↓↓	down
Fbxw28	1193.12	298.339	0.250677	↓↓	down
C1qtnf5	7.21095	1.05835	0.250684	↓↓	down
Ctdnep1	9.14088	1.54373	0.250839	↓↓	down
Cxcr3	19.6434	4.18651	0.251243	↓↓	down
Gtf3c6	35.8771	8.29854	0.252149	↓↓	down
Gm15941	29.064	6.58464	0.252283	↓↓	down
St3gal6	22.4014	4.90392	0.252289	↓↓	down
Zfp187	5.28075	0.585316	0.252409	↓↓	down
Cyp19a1	18.1343	3.83111	0.252485	↓↓	down
Suz12	44.0083	10.3778	0.252792	↓↓	down
Mir3074-1	219.742	54.8176	0.252863	↓↓	down
Acvr1	4.21921	0.323817	0.253643	↓↓	down
Tfap2e	65.509	15.8715	0.253673	↓↓	down
Rab17	3.33669	0.102673	0.254266	↓↓	down
Mapk8	31.2138	7.19554	0.254411	↓↓	down
Heatr7b2	13.9564	2.81041	0.254768	↓↓	down
Gstp1	72.4597	17.7179	0.254805	↓↓	down
Nudt5	479.044	121.34	0.254852	↓↓	down
Gm527	35.0788	8.21336	0.255368	↓↓	down
Ccrn4l	111.078	27.6422	0.255557	↓↓	down
Set	79.0716	19.5063	0.256099	↓↓	down
Sirt5	22.4876	5.01534	0.256107	↓↓	down
Slain1	88.582	21.9591	0.256292	↓↓	down
AU021063	54.6114	13.2621	0.256459	↓↓	down
Pold4	17.4515	3.73555	0.256649	↓↓	down
2610021K21Rik	18.2096	3.93151	0.256721	↓↓	down
Srsf9	34.8503	8.22152	0.257223	↓↓	down
Chst9	3.19224	0.0798769	0.25759	↓↓	down
Folr4	342.849	87.6456	0.257804	↓↓	down
Dph5	15.6373	3.29148	0.257944	↓↓	down
Tmem199	191.007	48.5352	0.257986	↓↓	down
Srp14	401.652	102.884	0.257999	↓↓	down
Cox8c	10.5155	1.97221	0.258106	↓↓	down
Pfn2	37.7885	9.02374	0.258421	↓↓	down
Rsc1a1	44.0999	10.6727	0.258819	↓↓	down
Osbpl8	53.2045	13.045	0.259111	↓↓	down
Mcts1	28.8508	6.74501	0.259458	↓↓	down
Mex3c	33.4978	7.95544	0.259594	↓↓	down
Ppp1cc	30.7973	7.2564	0.259658	↓↓	down
Kpnb1	33.7394	8.04274	0.260302	↓↓	down
Catsper3	6.38399	0.926688	0.260928	↓↓	down
Nsdhl	44.948	10.9909	0.260967	↓↓	down
Pik3ca	8.95604	1.59915	0.261062	↓↓	down
Zfp616	32.4831	7.74267	0.261107	↓↓	down
Btg4	3103.22	809.763	0.261181	↓↓	down
Chl1	2.98836	0.0430917	0.261534	↓↓	down
Nckap5	9.52971	1.75584	0.261721	↓↓	down
Reps1	30.1623	7.16445	0.261998	↓↓	down
Nucks1	7.2649	1.16766	0.262273	↓↓	down
Dpy30	721.546	188.576	0.262371	↓↓	down
4930558C23Rik	39.1919	9.56719	0.262918	↓↓	down
Vwc2	9.90209	1.87534	0.263742	↓↓	down
Inca1	22.1653	5.11091	0.263796	↓↓	down
Fam82b	15.5472	3.36916	0.264043	↓↓	down
Cthrc1	7.17254	1.16074	0.26439	↓↓	down
Tex12	114.598	29.5646	0.264404	↓↓	down
B020014A21Rik	11.3037	2.25326	0.264413	↓↓	down
Gata3	14.9716	3.22356	0.264442	↓↓	down
Ccl3	3.391	0.161174	0.264444	↓↓	down
Bik	80.8504	20.6489	0.264493	↓↓	down
Fam117a	36.3884	8.91233	0.265118	↓↓	down
Akr1c21	99.4719	25.6515	0.265263	↓↓	down
Chac2	21.2896	4.94611	0.266767	↓↓	down
Etv1	16.5217	3.67735	0.266946	↓↓	down
Tctex1d2	75.0453	19.3253	0.267279	↓↓	down
Dnajc24	15.7946	3.49318	0.267537	↓↓	down
Gm2694	143.474	37.6698	0.267659	↓↓	down
2900092C05Rik	4.16903	0.386215	0.268177	↓↓	down
Tex2	11.1929	2.27682	0.268748	↓↓	down
Lyn	8.13151	1.4551	0.268861	↓↓	down
Ube2q2	29.901	7.30827	0.268868	↓↓	down
Mir703	1532.16	411.876	0.269298	↓↓	down
Ptgfrn	9.05544	1.70917	0.269423	↓↓	down
AU018091	7.15598	1.19814	0.269513	↓↓	down
Brp44l	245.67	65.5723	0.269884	↓↓	down
Lsm14b	114.998	30.324	0.270039	↓↓	down
Kntc1	7.98851	1.42819	0.270144	↓↓	down
2310046A06Rik	10.5973	2.13806	0.270585	↓↓	down
Fabp7	8.63999	1.60849	0.27059	↓↓	down
Evx1	21.0176	4.95824	0.270613	↓↓	down
Fbxl14	19.2615	4.50598	0.271746	↓↓	down
Ccnb1ip1	10.4507	2.11472	0.272012	↓↓	down
Dhx57	22.0982	5.29023	0.272325	↓↓	down
Rock1	100.913	26.7811	0.272597	↓↓	down
Ap3s1	69.6285	18.2593	0.272684	↓↓	down
5133401N09Rik	26.1963	6.42213	0.27291	↓↓	down
Mzt2	28.2951	7.01192	0.27349	↓↓	down
Cetn3	194.484	52.5189	0.273776	↓↓	down
Fbp2	44.8356	11.5512	0.273831	↓↓	down
Ankrd17	55.577	14.5138	0.274208	↓↓	down
Tmem128	121.203	32.5392	0.274456	↓↓	down
Etl4	5.2508	0.717897	0.274828	↓↓	down
Ppid	50.3975	13.1338	0.27499	↓↓	down
Suds3	16.6335	3.85465	0.275309	↓↓	down
Ppapdc2	10.7396	2.23239	0.27534	↓↓	down
2810407C02Rik	35.7381	9.12303	0.275546	↓↓	down
Sav1	7.81835	1.43149	0.275731	↓↓	down
Ppil3	276.812	75.6906	0.276052	↓↓	down
Nkrf	10.6076	2.2065	0.276241	↓↓	down
Commd6	87.1591	23.3605	0.276324	↓↓	down
1700030C10Rik	40.8611	10.5812	0.276658	↓↓	down
Dio3os	3.99342	0.382609	0.276886	↓↓	down
Cxcl13	9.09053	1.79865	0.277354	↓↓	down
Gstm6	20.8133	5.05267	0.277477	↓↓	down
Immp1l	550.809	152.236	0.277698	↓↓	down
4930455C21Rik	16.4417	3.84432	0.277744	↓↓	down
Gm8580	10.8691	2.29927	0.277971	↓↓	down
Cdc37l1	33.4295	8.5738	0.278069	↓↓	down
Myoz3	4.07004	0.410675	0.278237	↓↓	down
1810035L17Rik	354.473	97.9458	0.27835	↓↓	down
Fam108c	13.5052	3.03979	0.278506	↓↓	down
Lsm5	1126.17	313.452	0.278976	↓↓	down
Rab12	14.7527	3.39762	0.279166	↓↓	down
Pir	4.70347	0.592549	0.279225	↓↓	down
Mbtd1	70.4469	18.993	0.27983	↓↓	down
Arl6	74.7957	20.2233	0.280007	↓↓	down
Atxn2	13.3573	3.0219	0.280128	↓↓	down
Atp11c	8.83039	1.75453	0.280206	↓↓	down
Atp6v1e1	566.771	158.151	0.280308	↓↓	down
Mocos	85.1363	23.1472	0.280337	↓↓	down
Slc25a35	36.22	9.43608	0.280389	↓↓	down
Asb4	7.23258	1.30921	0.280497	↓↓	down
Ube2h	96.2446	26.3267	0.281009	↓↓	down
Suclg1	53.4031	14.2878	0.28101	↓↓	down
2410127L17Rik	43.5032	11.5287	0.281523	↓↓	down
E130311K13Rik	12.2012	2.7185	0.28168	↓↓	down
Gsta2	8.85599	1.77756	0.281815	↓↓	down
1700061F12Rik	5.09731	0.722917	0.28257	↓↓	down
Brpf3	5.10942	0.727371	0.282739	↓↓	down
Dcpp1	2.53344	0	0.28301	↓↓	down
Gm6416	3.2575	0.208377	0.283823	↓↓	down
Fbxw14	975.88	276.388	0.283953	↓↓	down
Rnf168	41.7788	11.1701	0.28449	↓↓	down
Tet3	91.137	25.3052	0.285501	↓↓	down
Prdx3	67.3593	18.5219	0.285578	↓↓	down
Igsf11	10.7166	2.3469	0.285655	↓↓	down
Hnrnpa1	55.6426	15.2135	0.286243	↓↓	down
Rad51l1	10.3236	2.24373	0.286459	↓↓	down
Mpp6	11.9258	2.7085	0.286906	↓↓	down
Calr3	63.9422	17.649	0.287162	↓↓	down
Gm17066	19.1488	4.78792	0.287259	↓↓	down
1810027O10Rik	83.5622	23.297	0.287327	↓↓	down
Eef1e1	256.887	73.2186	0.287795	↓↓	down
Pou4f1	41.32	11.1852	0.28793	↓↓	down
Magohb	60.657	16.7595	0.288037	↓↓	down
2610203C22Rik	10.7596	2.38975	0.288254	↓↓	down
Cth	14.0188	3.33316	0.288516	↓↓	down
Vamp4	19.8917	5.02923	0.288595	↓↓	down
Smc6	36.7788	9.90586	0.288677	↓↓	down
Traf3ip1	22.9988	5.92974	0.288754	↓↓	down
Ssbp3	19.4997	4.9227	0.288916	↓↓	down
Mir423	33.8972	9.08403	0.288964	↓↓	down
Mnd1	46.4771	12.7231	0.289047	↓↓	down
Hnrnpd	11.3475	2.56985	0.289114	↓↓	down
B9d1	183.494	52.3604	0.289226	↓↓	down
Zswim6	6.66978	1.22214	0.289727	↓↓	down
Cebpb	10.7437	2.40308	0.289779	↓↓	down
Fbxw21	1537.45	445.262	0.290074	↓↓	down
Homer1	7.96353	1.6009	0.290164	↓↓	down
Isca2	61.4779	17.146	0.290439	↓↓	down
AI316807	30.9931	8.29952	0.290673	↓↓	down
Rad1	40.3923	11.033	0.290707	↓↓	down
Psma1	476.8	137.912	0.290733	↓↓	down
1100001G20Rik	14.0028	3.36232	0.290767	↓↓	down
Cdh2	10.7555	2.41993	0.290922	↓↓	down
1110059G10Rik	59.2232	16.5339	0.291148	↓↓	down
Tmem90b	4.0158	0.460539	0.291187	↓↓	down
Zfpl1	59.159	16.5326	0.291438	↓↓	down
Kdm5c	6.89611	1.30147	0.291469	↓↓	down
Gm10639	11.4782	2.63838	0.291578	↓↓	down
Rab21	126.606	36.2107	0.291606	↓↓	down
Brcc3	59.4774	16.6509	0.291859	↓↓	down
Uxt	157.297	45.2757	0.292335	↓↓	down
Gckr	74.1083	20.9577	0.292347	↓↓	down
Ppp2ca	72.0313	20.3694	0.292606	↓↓	down
Eml4	21.3391	5.53803	0.292672	↓↓	down
Cdc25a	21.9215	5.70885	0.292688	↓↓	down
Epcam	6.44873	1.18123	0.292832	↓↓	down
Rpa3	324.33	94.3191	0.292992	↓↓	down
Arid2	18.5526	4.72909	0.293009	↓↓	down
Mmp1b	12.769	3.0356	0.293092	↓↓	down
Ttc35	98.1232	28.0875	0.293448	↓↓	down
Pnpo	32.2133	8.74794	0.293495	↓↓	down
Mettl10	14.16	3.4538	0.293786	↓↓	down
Tmem27	8.78851	1.8801	0.294233	↓↓	down
Pitpna	17.3335	4.39836	0.294453	↓↓	down
Dynlt1a	28.151	7.58694	0.294568	↓↓	down
Skap1	71.9957	20.5075	0.29464	↓↓	down
C8g	14.1931	3.477	0.294673	↓↓	down
Tmf1	68.5264	19.5069	0.294952	↓↓	down
Spa17	81.5194	23.3481	0.295059	↓↓	down
Dkc1	129.569	37.5909	0.29556	↓↓	down
Sspn	21.0559	5.51992	0.295609	↓↓	down
Mrpl33	250.232	73.2746	0.295641	↓↓	down
2610002J02Rik	35.7292	9.86435	0.295796	↓↓	down
Snora68	95.9724	27.6931	0.29589	↓↓	down
4930429D17Rik	7.21991	1.43223	0.295895	↓↓	down
Plin3	24.5147	6.55346	0.296044	↓↓	down
Rasa1	27.486	7.43546	0.296126	↓↓	down
Chst7	47.3999	13.34	0.296281	↓↓	down
2310030N02Rik	34.3627	9.48301	0.296443	↓↓	down
Gm10336	4.97268	0.770558	0.296443	↓↓	down
Dyrk1a	47.3085	13.3334	0.296706	↓↓	down
Pdgfrl	2.37031	0	0.296709	↓↓	down
3200002M19Rik	300.798	88.5656	0.296773	↓↓	down
Dll3	18.0087	4.64994	0.297228	↓↓	down
Ube2q1	10.2516	2.34459	0.297254	↓↓	down
Ccdc28b	54.5421	15.5117	0.297282	↓↓	down
Zar1l	578.441	171.258	0.297283	↓↓	down
Atg10	13.201	3.22873	0.297776	↓↓	down
Iah1	64.9958	18.657	0.297852	↓↓	down
Ttc19	6.77926	1.31946	0.29816	↓↓	down
Cox16	81.1108	23.4932	0.298294	↓↓	down
Gm5779	22.6361	6.05186	0.298352	↓↓	down
Zfp839	19.3123	5.06085	0.298383	↓↓	down
1110003E01Rik	280.901	83.166	0.298566	↓↓	down
Gm9513	3.08311	0.219109	0.298574	↓↓	down
Kif2a	44.558	12.6033	0.298593	↓↓	down
Ift20	46.437	13.17	0.298713	↓↓	down
Fam187b	53.4165	15.2619	0.298841	↓↓	down
Dusp7	152.042	44.7514	0.298946	↓↓	down
St3gal5	13.6426	3.38045	0.299158	↓↓	down
BC016423	11.6328	2.7823	0.299403	↓↓	down
BC048602	57.435	16.5132	0.299704	↓↓	down
Trappc4	114.062	33.4917	0.299765	↓↓	down
Otud1	19.8467	5.25288	0.299946	↓↓	down
Ppp2r2b	140.211	41.3617	0.299989	↓↓	down
Psmc3ip	136.64	40.3219	0.300217	↓↓	down
Fxyd1	4.79358	0.740635	0.300442	↓↓	down
E330021D16Rik	2551.62	765.975	0.300465	↓↓	down
Fam96a	27.9793	7.71223	0.300636	↓↓	down
Zcchc2	18.8106	4.95853	0.300775	↓↓	down
Actg2	11.4264	2.74195	0.301128	↓↓	down
Cmya5	52.96	15.2504	0.301157	↓↓	down
Idua	22.1782	5.98219	0.30124	↓↓	down
Mrps14	120.562	35.6267	0.3013	↓↓	down
Ptpre	33.1146	9.29609	0.301809	↓↓	down
Olfr994	2.313	0	0.301841	↓↓	down
Ccdc75	25.7814	7.08484	0.301883	↓↓	down
Ppfia1	30.3015	8.46341	0.30233	↓↓	down
Ggnbp1	2.56595	0.0788534	0.302543	↓↓	down
Taf4a	20.6884	5.56541	0.302715	↓↓	down
Foxk2	15.2856	3.93104	0.302785	↓↓	down
Fam54a	27.8801	7.74497	0.302803	↓↓	down
Pxmp3	10.8384	2.5863	0.302939	↓↓	down
Hs2st1	23.3205	6.37397	0.3032	↓↓	down
0610007P14Rik	128.821	38.4375	0.303782	↓↓	down
Ccz1	36.2446	10.3194	0.303921	↓↓	down
Pstk	90.231	26.7744	0.30444	↓↓	down
Cdk15	8.44326	1.87578	0.304533	↓↓	down
Rbm26	24.7231	6.83527	0.3046	↓↓	down
Gm16551	24.4178	6.74342	0.304645	↓↓	down
Tmem138	27.3175	7.64317	0.305223	↓↓	down
Oog2	422.956	128.419	0.305265	↓↓	down
Med31	154.874	46.6231	0.305522	↓↓	down
Ccdc163	13.2234	3.34593	0.305548	↓↓	down
Shprh	8.26682	1.83345	0.305763	↓↓	down
Kras	25.8582	7.21248	0.305772	↓↓	down
LOC100503280	47.198	13.7421	0.305864	↓↓	down
Uchl5	41.8154	12.0988	0.305936	↓↓	down
Sap30l	22.2268	6.11023	0.306122	↓↓	down
Dppa1	14.3936	3.71291	0.306161	↓↓	down
Qk	27.603	7.763	0.306367	↓↓	down
Cpn1	4.4328	0.66526	0.30652	↓↓	down
Hnrnpa0	32.7318	9.34014	0.30654	↓↓	down
Fbxw26	700.018	213.952	0.306629	↓↓	down
Ccs	24.2466	6.74163	0.30664	↓↓	down
Yap1	58.754	17.3231	0.306643	↓↓	down
1190002N15Rik	56.9526	16.7761	0.306735	↓↓	down
BC030476	35.8635	10.3093	0.306788	↓↓	down
Mir678	141.039	42.5817	0.306829	↓↓	down
Eapp	166.885	50.6113	0.30742	↓↓	down
Gm14635	44.964	13.1361	0.307548	↓↓	down
Zfp735	25.9989	7.31047	0.307808	↓↓	down
Arhgap11a	11.0551	2.7209	0.308657	↓↓	down
Hsd3b7	80.4335	24.157	0.308927	↓↓	down
Tmem216	28.8259	8.21508	0.308962	↓↓	down
Zbtb33	12.4639	3.15992	0.308969	↓↓	down
Kctd17	3.6872	0.450008	0.309355	↓↓	down
Aig1	303.682	93.2656	0.30939	↓↓	down
Sar1b	241.684	74.1546	0.309681	↓↓	down
Mir3091	963.361	297.714	0.309754	↓↓	down
Fam149b	12.3394	3.1353	0.310006	↓↓	down
Acvr2b	5.11854	0.897689	0.310154	↓↓	down
Pgm3	14.3898	3.77427	0.310223	↓↓	down
Pdcd6	145.622	44.4951	0.310288	↓↓	down
Tceb1	3160.17	979.897	0.310296	↓↓	down
Agpat4	2.43114	0.0670939	0.311002	↓↓	down
Zfp330	63.3593	19.016	0.311004	↓↓	down
Cenpq	297.405	91.9624	0.311531	↓↓	down
Fyco1	9.88995	2.39333	0.311602	↓↓	down
Acyp1	37.909	11.1266	0.311666	↓↓	down
Sap30	245.899	75.9507	0.311669	↓↓	down
Mrpl40	173.28	53.3226	0.311698	↓↓	down
Pdzd11	303.954	94.0681	0.311746	↓↓	down
Celf2	25.3046	7.20254	0.311829	↓↓	down
Gm1943	107.274	32.7928	0.312104	↓↓	down
Atad2	13.3115	3.46715	0.312138	↓↓	down
Stxbp6	35.3092	10.3458	0.312478	↓↓	down
Pex11c	12.9571	3.36366	0.312648	↓↓	down
Pin1-ps1	176.97	54.6494	0.312691	↓↓	down
Kctd6	17.2268	4.69947	0.312697	↓↓	down
Gabarapl2	196.337	60.711	0.312719	↓↓	down
Prpf38a	196.137	60.6488	0.312721	↓↓	down
Ppp2r5c	47.0217	14.0228	0.312834	↓↓	down
Ncbp2	101.659	31.1454	0.313129	↓↓	down
Ptpn11	22.6631	6.4197	0.313556	↓↓	down
Papd5	22.4453	6.35791	0.313833	↓↓	down
Wls	15.7613	4.26268	0.313979	↓↓	down
Gstm2	18.6509	5.17257	0.314112	↓↓	down
Carkd	36.2865	10.7175	0.314257	↓↓	down
Reg1	8.65972	2.04152	0.314866	↓↓	down
Ube2e1	149.876	46.5144	0.314924	↓↓	down
Csnk2a2	13.0288	3.42014	0.315077	↓↓	down
Srsf2	71.3085	21.7927	0.315214	↓↓	down
Auh	141.547	43.9678	0.315459	↓↓	down
Dync2li1	20.1273	5.66844	0.315631	↓↓	down
Gm5643	2.16625	0.000120818	0.315869	↓↓	down
Rnf6	24.194	6.95823	0.315878	↓↓	down
Pla2g4d	21.5702	6.13264	0.31602	↓↓	down
Fmn2	24.7719	7.14496	0.316041	↓↓	down
Itgb1bp1	87.9026	27.1034	0.316115	↓↓	down
Apool	72.7911	22.3583	0.316546	↓↓	down
Cox7b	457.947	144.334	0.316667	↓↓	down
Tm2d1	707.205	223.351	0.316788	↓↓	down
Xlr3c	18.941	5.32158	0.317013	↓↓	down
1500017E21Rik	5.67061	1.11581	0.317183	↓↓	down
Wnk1	23.0535	6.63683	0.317494	↓↓	down
Taf12	237.553	74.7511	0.317544	↓↓	down
Pde6d	477.056	150.812	0.317561	↓↓	down
Snrpd1	828.12	262.359	0.317637	↓↓	down
Ppil6	4.81639	0.847936	0.317712	↓↓	down
1600012F09Rik	54.8047	16.7386	0.31787	↓↓	down
Naf1	4.57712	0.77364	0.318021	↓↓	down
Fhit	12.8725	3.42129	0.318709	↓↓	down
Larp1b	27.0104	7.93815	0.319101	↓↓	down
Cox17	963.557	307.278	0.319606	↓↓	down
Rrn3	78.7747	24.5073	0.319742	↓↓	down
Jhdm1d	16.4456	4.57941	0.319819	↓↓	down
Kdm2b	63.7087	19.6988	0.319877	↓↓	down
Tmem50a	309.372	98.3369	0.320058	↓↓	down
D17Wsu92e	31.1893	9.30475	0.32013	↓↓	down
Ube2u	13.8102	3.74142	0.320145	↓↓	down
Mtap7	18.2696	5.17182	0.320287	↓↓	down
Rassf3	30.0427	8.9442	0.320339	↓↓	down
A630095E13Rik	159.988	50.5772	0.32038	↓↓	down
Bod1	136.497	43.0611	0.320452	↓↓	down
Kdm1a	17.4106	4.90021	0.320479	↓↓	down
Ncoa6	23.5327	6.86329	0.320523	↓↓	down
Ccdc23	130.07	41.0194	0.320588	↓↓	down
Fgl1	4.61424	0.800558	0.320713	↓↓	down
Arid1a	39.9594	12.1456	0.320943	↓↓	down
BC088983	45.4447	13.9112	0.321052	↓↓	down
Mrpl39	76.347	23.8507	0.321289	↓↓	down
Gatad1	22.7852	6.64395	0.321374	↓↓	down
Bnc1	70.088	21.8513	0.321451	↓↓	down
Zfp42	2.28692	0.0568225	0.321524	↓↓	down
Fhl5	3.46993	0.437933	0.321691	↓↓	down
Setd4	341.25	109.121	0.321757	↓↓	down
Tmem165	14.1297	3.87041	0.321911	↓↓	down
Gemin6	155.746	49.4603	0.321924	↓↓	down
Sumo1	352.979	112.959	0.321936	↓↓	down
Fhod3	35.0195	10.6006	0.322065	↓↓	down
Atp2a2	78.3156	24.5583	0.322235	↓↓	down
Fam184a	7.3287	1.68492	0.322369	↓↓	down
Spata24	31.5535	9.49658	0.322441	↓↓	down
Cetn4	10.5625	2.72991	0.322587	↓↓	down
1700048O20Rik	25.3278	7.49364	0.322611	↓↓	down
Btf3l4	344.882	110.586	0.322612	↓↓	down
Arl6ip4	12.579	3.3826	0.322748	↓↓	down
Pate4	6.23832	1.33634	0.322773	↓↓	down
Gsto1	6.67083	1.47667	0.322868	↓↓	down
Bckdhb	36.885	11.2337	0.322915	↓↓	down
Pcbp1	120.273	38.1955	0.323201	↓↓	down
Mtcp1	178.893	57.1491	0.323243	↓↓	down
AU016765	258.901	83.0237	0.323291	↓↓	down
Zc3h8	78.1724	24.5998	0.323343	↓↓	down
Ildr1	29.7088	8.93504	0.323524	↓↓	down
Taf13	201.213	64.4746	0.32379	↓↓	down
Strn3	18.8755	5.43858	0.323946	↓↓	down
Sh3d19	8.2248	1.99002	0.324129	↓↓	down
D6Ertd474e	47.1193	14.6282	0.324781	↓↓	down
5730403I07Rik	2.77166	0.225158	0.324832	↓↓	down
Supt16h	83.4155	26.4272	0.324907	↓↓	down
Cpsf4l	1517.69	493.277	0.325463	↓↓	down
BC030336	6.37488	1.40088	0.325549	↓↓	down
Brd1	26.0492	7.80687	0.325587	↓↓	down
Tbc1d10b	22.5293	6.66153	0.325616	↓↓	down
Smad4	36.208	11.1175	0.325669	↓↓	down
2410076I21Rik	39.1689	12.0822	0.325679	↓↓	down
Ttc1	221.248	71.4556	0.326012	↓↓	down
Epb4.1l4b	34.2873	10.5191	0.326437	↓↓	down
Kctd1	4.2946	0.728945	0.326549	↓↓	down
Cr1l	91.6193	29.2617	0.326732	↓↓	down
H2-Aa	15.7722	4.48305	0.326913	↓↓	down
Snrnp27	560.279	182.545	0.327012	↓↓	down
Trim44	13.4803	3.73832	0.327226	↓↓	down
Anapc16	159.502	51.5522	0.327423	↓↓	down
44089	360.476	117.439	0.327652	↓↓	down
Tyms	80.4897	25.7155	0.327839	↓↓	down
Gm9199	4.50289	0.804833	0.327979	↓↓	down
Ndufa9	383.006	124.958	0.328012	↓↓	down
Terf2	9.2151	2.35095	0.328039	↓↓	down
LOC622167	12.1181	3.30495	0.328167	↓↓	down
Dpp7	16.8903	4.87836	0.328578	↓↓	down
Cyp27a1	14.2866	4.02372	0.328636	↓↓	down
Cgn	26.1521	7.93115	0.328931	↓↓	down
Car9	142.524	46.232	0.329088	↓↓	down
Zbtb10	19.6655	5.80351	0.329221	↓↓	down
Syngr4	14.3817	4.06847	0.329512	↓↓	down
Ifitm6	815.608	268.27	0.329742	↓↓	down
Apip	150.592	48.9917	0.329777	↓↓	down
B4galt6	34.8858	10.8344	0.329779	↓↓	down
Lyrm4	349.268	114.515	0.329791	↓↓	down
Dnaja4	24.0127	7.25188	0.329908	↓↓	down
Golga4	13.6771	3.84349	0.330003	↓↓	down
Oosp1	3748.15	1236.29	0.330019	↓↓	down
Sp1	8.63711	2.18052	0.330028	↓↓	down
Ak2	211.064	68.9975	0.330077	↓↓	down
Sub1	684.623	225.464	0.330303	↓↓	down
Tsc22d2	25.2365	7.67341	0.330586	↓↓	down
LOC432958	2.5114	0.1609	0.330609	↓↓	down
Sec63	5.35517	1.10136	0.330654	↓↓	down
Mrps18c	352.646	115.942	0.330675	↓↓	down
Fmnl3	37.3143	11.6699	0.330684	↓↓	down
Paip1	467.204	153.859	0.330751	↓↓	down
Stk39	3.47313	0.479823	0.330825	↓↓	down
Hsbp1	264.584	86.9339	0.331097	↓↓	down
H3f3a	1118.16	369.941	0.331446	↓↓	down
Tmbim4	88.1603	28.5526	0.331454	↓↓	down
Pigx	82.0059	26.5377	0.331757	↓↓	down
Tmem59	257.381	84.7503	0.331875	↓↓	down
BC052688	77.2562	24.9767	0.331944	↓↓	down
Glrx3	86.3105	28.0014	0.332164	↓↓	down
1110020A21Rik	203.869	67.0519	0.332174	↓↓	down
Akirin2	346.168	114.352	0.332265	↓↓	down
Gm5083	31.6808	9.86315	0.332401	↓↓	down
Lsamp	2.06933	0.0203576	0.332437	↓↓	down
Prdx4	21.9839	6.64199	0.332493	↓↓	down
Klhdc10	10.0605	2.67779	0.332516	↓↓	down
A830093I24Rik	3.48998	0.493246	0.332573	↓↓	down
Fbxw13	572.858	189.884	0.332633	↓↓	down
1810013L24Rik	27.5865	8.50898	0.332639	↓↓	down
Rad21	36.1317	11.3519	0.33265	↓↓	down
Slmap	19.3139	5.75956	0.332755	↓↓	down
Gm4371	11.4655	3.15067	0.332973	↓↓	down
Acat2	5.36297	1.11884	0.332996	↓↓	down
Chic2	58.7588	18.9007	0.333017	↓↓	down
Esd	48.069	15.3433	0.333068	↓↓	down
9130409I23Rik	80.2008	26.0654	0.333315	↓↓	down
Cab39	31.2507	9.75306	0.333421	↓↓	down
Ankrd13a	38.1058	12.0393	0.333436	↓↓	down
4931408A02Rik	2.49993	0.167018	0.333441	↓↓	down
Ethe1	23.5751	7.19735	0.333564	↓↓	down
Siah2	195.113	64.4529	0.333752	↓↓	down
Tmem14a	28.1637	8.73494	0.333803	↓↓	down
Mtch1	9.53716	2.51825	0.33389	↓↓	down
Ccbe1	2.45158	0.152758	0.333979	↓↓	down
Smarca5	36.6319	11.5785	0.334251	↓↓	down
Ccbl2	36.4079	11.5064	0.334326	↓↓	down
Slc25a5	491.88	163.806	0.334373	↓↓	down
Gstp2	32.8137	10.3067	0.334382	↓↓	down
Exosc9	96.9188	31.7609	0.334573	↓↓	down
Ctf1	5.2642	1.0962	0.334632	↓↓	down
Arfgef1	27.5474	8.55949	0.334864	↓↓	down
Ube2z	11.7357	3.26516	0.334899	↓↓	down
Lsm14a	123.304	40.6523	0.335084	↓↓	down
Ppm1a	18.6576	5.58845	0.33516	↓↓	down
Olfr847	2.36971	0.129751	0.335267	↓↓	down
Cenpv	49.2638	15.859	0.33541	↓↓	down
Xlr4c	44.7787	14.3761	0.335879	↓↓	down
Sumo2	1082.29	362.887	0.33591	↓↓	down
Siglec5	8.12759	2.06697	0.336011	↓↓	down
Psip1	82.7645	27.1496	0.336056	↓↓	down
Birc6	11.5444	3.21571	0.336064	↓↓	down
Ccdc114	5.35365	1.13542	0.336093	↓↓	down
Rtbdn	3.53148	0.523774	0.336264	↓↓	down
Snx12	65.6562	21.4144	0.336268	↓↓	down
Amn1	441.427	147.864	0.336471	↓↓	down
1700067K01Rik	103.368	34.1307	0.336605	↓↓	down
Tmed5	15.501	4.55781	0.336816	↓↓	down
Exosc3	97.0154	32.0142	0.336827	↓↓	down
Zfp820	4.89506	0.985817	0.336861	↓↓	down
Slc39a1	53.0284	17.2038	0.33693	↓↓	down
Runx1t1	37.5513	12.0066	0.337383	↓↓	down
Brd7	30.7817	9.72376	0.33742	↓↓	down
Ppig	41.155	13.2248	0.337439	↓↓	down
Mad2l1	434.887	146.157	0.337604	↓↓	down
Tmem218	28.6128	8.99784	0.337619	↓↓	down
Eif4ebp3	12.6004	3.59355	0.33775	↓↓	down
Dusp19	20.1483	6.14916	0.338049	↓↓	down
1700030O20Rik	5.99478	1.36609	0.338264	↓↓	down
Ttyh1	8.39692	2.18045	0.338456	↓↓	down
Trappc1	239.908	80.6181	0.338794	↓↓	down
Zfp445	7.21556	1.78407	0.338878	↓↓	down
Wrnip1	9.37917	2.52049	0.339188	↓↓	down
Pik3c2b	10.626	2.94436	0.339272	↓↓	down
Akt1	16.0479	4.78941	0.339596	↓↓	down
Cnot6	16.6223	4.9865	0.339712	↓↓	down
Nhej1	143.24	48.0156	0.33982	↓↓	down
2210013O21Rik	13.9909	4.09422	0.339821	↓↓	down
Slc7a9	11.3089	3.18555	0.340042	↓↓	down
Gm6793	120.036	40.171	0.340154	↓↓	down
Fbxw20	1097.45	372.736	0.340241	↓↓	down
Lzic	29.3791	9.33914	0.340338	↓↓	down
Oxr1	14.6424	4.32387	0.340347	↓↓	down
Fbxw16	2348.79	798.774	0.34036	↓↓	down
Chsy1	72.7613	24.1224	0.340591	↓↓	down
Polr2g	553.326	187.851	0.340685	↓↓	down
Ppp2r2d	42.0945	13.6923	0.340933	↓↓	down
Tex11	6.98496	1.72237	0.340937	↓↓	down
Cds1	35.8951	11.5817	0.341014	↓↓	down
5730494N06Rik	158.084	53.2793	0.341198	↓↓	down
Pde4dip	19.3551	5.95723	0.341792	↓↓	down
Bicd2	19.5521	6.03257	0.342183	↓↓	down
Cd9	1121.35	383.097	0.342226	↓↓	down
Zdhhc18	13.2441	3.8768	0.342374	↓↓	down
Mrps25	71.3382	23.7872	0.342658	↓↓	down
Hist2h3c1	6.56895	1.59432	0.342758	↓↓	down
1700028J19Rik	14.4605	4.30129	0.342892	↓↓	down
Hbxip	470.359	160.677	0.343002	↓↓	down
Sclt1	20.1599	6.26165	0.343179	↓↓	down
Srf	8.40153	2.22748	0.343293	↓↓	down
Mrps23	96.6528	32.5592	0.343658	↓↓	down
Lgals9	3.35194	0.497413	0.34408	↓↓	down
Clk2	17.2081	5.26562	0.344112	↓↓	down
Mbip	75.9078	25.4794	0.344301	↓↓	down
Dcps	35.063	11.4226	0.344471	↓↓	down
BC017612	33.0212	10.7213	0.34453	↓↓	down
Mettl7a2	60.9427	20.3514	0.344697	↓↓	down
Ccdc101	286.426	98.0817	0.344721	↓↓	down
Apoo	775.18	266.66	0.344843	↓↓	down
Txn1	140.575	47.8213	0.344845	↓↓	down
Cbx1	86.1668	29.059	0.344845	↓↓	down
Kif24	4.84414	1.01574	0.344917	↓↓	down
Spc24	140.842	47.9237	0.344917	↓↓	down
Clns1a	46.6953	15.4626	0.345162	↓↓	down
Zbtb26	2.38567	0.169559	0.345444	↓↓	down
Cldn26	23.8574	7.58984	0.345564	↓↓	down
Trim40	2.98935	0.379412	0.345774	↓↓	down
Adam10	45.8305	15.1992	0.345912	↓↓	down
Defb48	1.89051	0	0.345959	↓↓	down
Pttg1	5714.58	1977.36	0.346134	↓↓	down
Alyref	22.9766	7.30002	0.346172	↓↓	down
Pts	34.3416	11.2345	0.346178	↓↓	down
Pomp	297.309	102.312	0.346324	↓↓	down
Eif1ax	765.751	264.597	0.346393	↓↓	down
Mrps33	801.345	277.015	0.346503	↓↓	down
Rnf181	307.914	106.081	0.346638	↓↓	down
Sc5d	61.0136	20.4986	0.346675	↓↓	down
Degs2	7.75782	2.03777	0.346863	↓↓	down
Nek3	10.2136	2.8904	0.346935	↓↓	down
Hspb11	59.6444	20.0423	0.346979	↓↓	down
Gspt1	13.7013	4.10274	0.347094	↓↓	down
Bcl2l10	4017.81	1394	0.347118	↓↓	down
Sod1	2525.85	876.581	0.347302	↓↓	down
Gm10094	2744.24	952.989	0.347507	↓↓	down
Plac1l	2016.07	700.101	0.347583	↓↓	down
4930405A21Rik	28.1833	9.16219	0.34822	↓↓	down
Dhfr	33.6128	11.0543	0.348261	↓↓	down
Mllt3	39.8902	13.245	0.348372	↓↓	down
Srrm1	28.8976	9.43044	0.348872	↓↓	down
C8b	49.8523	16.7477	0.349006	↓↓	down
Mcat	22.2456	7.11576	0.349131	↓↓	down
2810408I11Rik	197.946	68.4758	0.34922	↓↓	down
Erh	659.118	229.589	0.349315	↓↓	down
Myo10	19.9049	6.30649	0.349511	↓↓	down
AI314976	129.709	44.6894	0.349551	↓↓	down
Nus1	51.4731	17.3499	0.349701	↓↓	down
Cd59a	4.3807	0.882594	0.349879	↓↓	down
Ctsh	243.695	84.6506	0.350029	↓↓	down
Kif3b	3.92265	0.723308	0.350077	↓↓	down
Fam98b	13.5755	4.10393	0.350171	↓↓	down
Trim41	12.2709	3.64713	0.350175	↓↓	down
Ramp3	22.1448	7.1054	0.350204	↓↓	down
Arhgap15	6.38978	1.59079	0.350591	↓↓	down
Cadps2	5.85218	1.40232	0.350592	↓↓	down
Pcbd2	507.002	177.149	0.350685	↓↓	down
Htra4	52.6189	17.8122	0.350851	↓↓	down
Omt2a	1078.74	378.292	0.351282	↓↓	down
AU023762	10.8839	3.17765	0.351539	↓↓	down
1110051M20Rik	9.21746	2.5923	0.351585	↓↓	down
Apba2	4.0252	0.767174	0.351663	↓↓	down
Bet1	165.831	57.6776	0.351719	↓↓	down
Igf2bp3	35.2041	11.737	0.35181	↓↓	down
Znrf3	28.5091	9.38597	0.351958	↓↓	down
Pgrmc2	11.0618	3.25021	0.352369	↓↓	down
Ccdc72	226.643	79.2359	0.352464	↓↓	down
Grcc10	55.1246	18.786	0.352537	↓↓	down
Gipc2	192.428	67.2145	0.352662	↓↓	down
Xlr3b	9.04362	2.54229	0.35269	↓↓	down
4930548H24Rik	16.4206	5.14459	0.35272	↓↓	down
Rnaseh2b	26.5583	8.72206	0.352781	↓↓	down
Fam193a	16.1369	5.04665	0.352844	↓↓	down
Smyd3	19.6238	6.27736	0.352862	↓↓	down
Sbds	167.035	58.2994	0.352898	↓↓	down
Samd4b	10.6354	3.10637	0.352919	↓↓	down
Commd3	303.18	106.458	0.353273	↓↓	down
Gm4745	302.61	106.362	0.353619	↓↓	down
Rwdd3	2.32901	0.177242	0.353631	↓↓	down
Hbq1a	5.09993	1.15733	0.353665	↓↓	down
Axin2	18.5344	5.90885	0.353676	↓↓	down
Thg1l	23.1886	7.55655	0.353743	↓↓	down
Zc3h18	15.782	4.9383	0.35385	↓↓	down
Zfp770	5.39044	1.26172	0.353922	↓↓	down
Ubl3	38.3142	12.9182	0.354025	↓↓	down
Ccdc136	6.21417	1.55404	0.354031	↓↓	down
1300018I17Rik	22.1988	7.2135	0.354048	↓↓	down
Vps29	255.172	89.7248	0.354155	↓↓	down
Cd99l2	9.69786	2.7891	0.354192	↓↓	down
Pnp	13.4143	4.10742	0.354331	↓↓	down
Ezh2	208.036	73.1021	0.354494	↓↓	down
Sugt1	747.14	264.478	0.354851	↓↓	down
Sec61b	729.034	258.094	0.354907	↓↓	down
Mrpl53	108.821	37.9947	0.355074	↓↓	down
Atp13a3	19.345	6.22966	0.355353	↓↓	down
Cmc1	153.82	54.026	0.35542	↓↓	down
Thrsp	2.03416	0.0787003	0.355519	↓↓	down
Zc4h2	6.98866	1.84072	0.355594	↓↓	down
Arf6	21.1021	6.86006	0.355624	↓↓	down
Pigp	160.069	56.3179	0.35586	↓↓	down
Dmrtb1	6.12924	1.53868	0.356095	↓↓	down
Slc6a20b	13.4393	4.14436	0.356275	↓↓	down
Mrpl35	78.6638	27.3827	0.356281	↓↓	down
Dynlrb1	703.919	250.184	0.35633	↓↓	down
Mrpl32	513.893	182.524	0.356431	↓↓	down
1810012P15Rik	5.42373	1.29195	0.356794	↓↓	down
Nkain1	7.95753	2.19859	0.357084	↓↓	down
Mknk1	61.5152	21.3272	0.357149	↓↓	down
Gm16497	89.0084	31.1941	0.357679	↓↓	down
E2f2	7.95686	2.20379	0.357691	↓↓	down
Ms4a1	68.9773	24.0698	0.358256	↓↓	down
Cd209g	12.5918	3.87085	0.358366	↓↓	down
Lgi2	4.7061	1.04509	0.358405	↓↓	down
Sycp3	99.9459	35.2249	0.358855	↓↓	down
Dnajc5g	7.14023	1.92159	0.358908	↓↓	down
Abcg1	31.1482	10.5394	0.358943	↓↓	down
Abl2	23.1524	7.67005	0.358973	↓↓	down
4732415M23Rik	6.79628	1.79867	0.358975	↓↓	down
Ccdc62	27.9954	9.40927	0.358997	↓↓	down
C130060K24Rik	63.6086	22.2017	0.359111	↓↓	down
Cycs	138.563	49.121	0.35913	↓↓	down
Bpnt1	8.16858	2.29331	0.359195	↓↓	down
Picalm	21.8416	7.20639	0.359274	↓↓	down
Iqcg	15.6783	4.99619	0.35952	↓↓	down
Ccdc11	14.5363	4.58569	0.359526	↓↓	down
Bahd1	6.07439	1.54366	0.359559	↓↓	down
Tacc2	41.596	14.3205	0.35967	↓↓	down
Ndufc1	325.339	116.401	0.359751	↓↓	down
Wfdc3	145.918	51.8936	0.36002	↓↓	down
Ctcf	31.6797	10.7721	0.360225	↓↓	down
Klhl2	13.3949	4.18867	0.360451	↓↓	down
Nutf2-ps1	283.318	101.502	0.36052	↓↓	down
Myl2	2.9759	0.434926	0.360906	↓↓	down
Vdac2	219.929	78.7421	0.36094	↓↓	down
Hprt	179.518	64.1596	0.36096	↓↓	down
Cisd2	49.3609	17.1844	0.361082	↓↓	down
Atxn1l	10.2278	3.05516	0.361173	↓↓	down
1700025K23Rik	132.026	47.0541	0.361239	↓↓	down
Smap2	12.0825	3.72688	0.361313	↓↓	down
Mat2a	77.8728	27.5073	0.361434	↓↓	down
Mpdz	10.8508	3.28327	0.361434	↓↓	down
Fbxw22	673.447	242.867	0.36158	↓↓	down
Ubl5	124.489	44.3795	0.361621	↓↓	down
Cga	2.81188	0.379297	0.361842	↓↓	down
Trim61	1190.71	430.327	0.361939	↓↓	down
Ppp4r2	74.291	26.2515	0.361949	↓↓	down
Insm1	14.8412	4.73679	0.362143	↓↓	down
Phf15	20.8599	6.91974	0.362295	↓↓	down
Cenpf	41.0371	14.2378	0.362484	↓↓	down
Rpia	4.14578	0.865356	0.362502	↓↓	down
3110007F17Rik	19.8183	6.54684	0.362511	↓↓	down
Dpm2	120.926	43.227	0.362735	↓↓	down
Ephb2	1.8778	0.0446633	0.363008	↓↓	down
Ncoa3	34.1506	11.7632	0.363099	↓↓	down
Memo1	191.918	69.056	0.363139	↓↓	down
Timd4	32.3322	11.1059	0.363188	↓↓	down
Ddx11	38.433	13.322	0.363198	↓↓	down
1700010D01Rik	59.1941	20.8748	0.363405	↓↓	down
Grsf1	47.113	16.4876	0.36347	↓↓	down
Pkd2l2	822.731	298.668	0.363793	↓↓	down
Tmem106c	75.9398	26.9943	0.363846	↓↓	down
Tmem171	28.9309	9.89277	0.363931	↓↓	down
Khdrbs3	3.53728	0.651571	0.364	↓↓	down
Fam162b	32.9192	11.3516	0.364148	↓↓	down
Rgs10	160.031	57.6436	0.364177	↓↓	down
Fbxo33	43.3105	15.1423	0.364301	↓↓	down
Ehd3	5.77108	1.46758	0.36443	↓↓	down
Ccl25	13.9056	4.4329	0.364486	↓↓	down
Uchl3	335.209	121.616	0.364703	↓↓	down
Tmed7	9.79238	2.93656	0.364754	↓↓	down
4930404A10Rik	35.2287	12.2241	0.365016	↓↓	down
2210417A02Rik	21.8943	7.3571	0.36503	↓↓	down
Cdr2	63.7942	22.6539	0.365062	↓↓	down
Gabrr3	63.4427	22.5266	0.365078	↓↓	down
Capns1	27.9507	9.57514	0.365281	↓↓	down
Med13l	7.83204	2.22641	0.365307	↓↓	down
Mphosph6	3029.75	1106.16	0.365308	↓↓	down
Rmnd5a	21.7787	7.32124	0.365308	↓↓	down
C87436	102.278	36.7443	0.365462	↓↓	down
Mrpl1	46.4896	16.3563	0.365476	↓↓	down
Fam162a	609.841	222.291	0.365547	↓↓	down
Obox1	1192.92	435.875	0.365916	↓↓	down
Galk2	15.8098	5.15391	0.366091	↓↓	down
Bspry	11.6989	3.64961	0.366142	↓↓	down
Figla	277.774	101.109	0.366281	↓↓	down
D3Ertd751e	4.01538	0.837912	0.366455	↓↓	down
Ccni	24.6984	8.41805	0.366484	↓↓	down
9130011J15Rik	54.0205	19.1666	0.366528	↓↓	down
Tmsb4x	7.1032	1.97034	0.366563	↓↓	down
Phf12	19.755	6.6081	0.366567	↓↓	down
Brwd3	3.9984	0.832466	0.36661	↓↓	down
Eif3m	441.787	161.332	0.366613	↓↓	down
4933424G06Rik	3.13759	0.517239	0.366696	↓↓	down
Klf4	2.99488	0.465845	0.366931	↓↓	down
D630032N06Rik	3.84987	0.780224	0.367067	↓↓	down
Cebpg	10.9571	3.39263	0.367365	↓↓	down
Ccdc105	30.2402	10.4769	0.367375	↓↓	down
Foxo1	63.9541	22.8634	0.367389	↓↓	down
Kif1b	7.76207	2.22086	0.367591	↓↓	down
Gtf2b	725.932	266.217	0.367595	↓↓	down
Unc50	897.013	329.174	0.367672	↓↓	down
Gbas	156.616	56.9544	0.367694	↓↓	down
Ostf1	123.888	44.9213	0.367698	↓↓	down
Papd7	95.5293	34.496	0.367722	↓↓	down
Calm2	1039.57	381.798	0.367874	↓↓	down
Mettl7a3	22.1303	7.50995	0.367914	↓↓	down
Rbms2	9.76404	2.96104	0.367988	↓↓	down
Klhl9	118.889	43.1234	0.368037	↓↓	down
Cstb	40.4567	14.2665	0.368252	↓↓	down
D330028D13Rik	93.7162	33.8796	0.368253	↓↓	down
Sirt1	35.3239	12.377	0.36827	↓↓	down
Stat5a	4.7449	1.11636	0.368389	↓↓	down
2700007P21Rik	43.9995	15.5777	0.368397	↓↓	down
Tfpi	2.25435	0.198924	0.368407	↓↓	down
Mtss1	19.5125	6.5573	0.368425	↓↓	down
Snora17	11.7995	3.7205	0.368802	↓↓	down
2310016M24Rik	400.167	146.978	0.36887	↓↓	down
Abcc6	5.35492	1.34778	0.369443	↓↓	down
Eif3j	60.1516	21.5921	0.369444	↓↓	down
Skp1a	5657.37	2089.83	0.369511	↓↓	down
Otud4	23.5325	8.06734	0.369605	↓↓	down
Cxcl5	2.73243	0.379692	0.36965	↓↓	down
Sult2b1	7.12203	2.00258	0.369684	↓↓	down
Ropn1l	4.4104	1.00055	0.36976	↓↓	down
Usf2	17.7399	5.93231	0.369922	↓↓	down
Fzd7	4.41759	1.00475	0.370045	↓↓	down
Tmem188	25.4738	8.79683	0.370058	↓↓	down
B2m	147.054	53.8325	0.370354	↓↓	down
Patz1	26.8201	9.30593	0.37045	↓↓	down
Fbxo45	6.76573	1.87739	0.370525	↓↓	down
Ccdc58	384.513	141.869	0.370595	↓↓	down
Fnip1	9.84324	3.02167	0.370892	↓↓	down
Ccndbp1	629.642	232.923	0.370928	↓↓	down
Ppm1b	68.5165	24.8049	0.371205	↓↓	down
Chd4	11.9682	3.81433	0.371241	↓↓	down
Gkap1	200.183	73.6889	0.371249	↓↓	down
Pdzk1	73.0658	26.5049	0.371357	↓↓	down
Ybx2	95.8749	34.9828	0.371436	↓↓	down
2010012O05Rik	9.21032	2.79361	0.371546	↓↓	down
Mfn1	17.4507	5.85657	0.371615	↓↓	down
Rps24	394.687	146.296	0.372255	↓↓	down
Sec11c	396.445	146.977	0.372322	↓↓	down
Ndufb6	576.412	214.095	0.372515	↓↓	down
Ssna1	213.756	79.0253	0.372634	↓↓	down
Nfkbiz	9.98306	3.09285	0.372651	↓↓	down
Arih1	14.708	4.8547	0.372722	↓↓	down
Htr5a	11.3427	3.60039	0.372722	↓↓	down
Tab2	16.0543	5.35824	0.372823	↓↓	down
Axin1	12.4713	4.02287	0.372856	↓↓	down
Ube2d3	2411.91	899.203	0.373078	↓↓	down
Ptp4a2	116.362	42.7877	0.373098	↓↓	down
Wdr69	65.6193	23.8615	0.373188	↓↓	down
Rpl5	1360.82	507.364	0.373298	↓↓	down
4931417G12Rik	5.28127	1.34602	0.373494	↓↓	down
Aadac	118.59	43.6678	0.373508	↓↓	down
Acbd3	86.7123	31.767	0.373574	↓↓	down
1700034H14Rik	65.6306	23.8926	0.373591	↓↓	down
Jag1	295.804	109.902	0.373653	↓↓	down
B630005N14Rik	7.86207	2.31297	0.373838	↓↓	down
Olfr972	1.92314	0.0929367	0.373892	↓↓	down
E330017A01Rik	8236.82	3079.19	0.373908	↓↓	down
Aadat	4.85804	1.19424	0.374569	↓↓	down
Gm19583	5.96015	1.60783	0.37468	↓↓	down
Skap2	94.7526	34.8782	0.374696	↓↓	down
Gm14851	1.66612	0	0.375076	↓↓	down
Ahsa2	98.2684	36.2761	0.375509	↓↓	down
Ubqln2	18.4908	6.31943	0.375532	↓↓	down
Ccdc104	55.6991	20.2932	0.375548	↓↓	down
Ube2c	675.952	253.274	0.375617	↓↓	down
Sdf2l1	39.1387	14.078	0.375648	↓↓	down
Gpr1	278.966	104.176	0.375674	↓↓	down
Acn9	86.5561	31.901	0.37577	↓↓	down
Ncald	56.0048	20.4258	0.375858	↓↓	down
1110032A04Rik	15.471	5.19303	0.375995	↓↓	down
Txndc9	237.131	88.5432	0.376025	↓↓	down
Rps25	455.204	170.557	0.376053	↓↓	down
Acot2	8.05406	2.40492	0.376066	↓↓	down
Znrd1	150.232	55.8795	0.376108	↓↓	down
Ndufa5	377.997	141.586	0.37622	↓↓	down
Mlec	7.3629	2.14695	0.376299	↓↓	down
Nup37	202.668	75.6467	0.376332	↓↓	down
Pfn4	18.9552	6.51047	0.376366	↓↓	down
Hmgb2	494.995	185.702	0.37642	↓↓	down
Fmnl2	10.5294	3.3414	0.376551	↓↓	down
Med13	6.58743	1.85781	0.37665	↓↓	down
Foxc1	2.40572	0.282783	0.376656	↓↓	down
Ltc4s	126.482	47.0454	0.37688	↓↓	down
4921517L17Rik	4.18715	0.955662	0.37702	↓↓	down
Ndufc2	304.548	114.228	0.37712	↓↓	down
Tcl1b4	507.18	190.712	0.377252	↓↓	down
6720456B07Rik	229.479	85.962	0.37731	↓↓	down
Cirbp	177.919	66.5098	0.37732	↓↓	down
Ppp2cb	7.05164	2.03956	0.377508	↓↓	down
Eif3e	200.937	75.2437	0.377561	↓↓	down
44086	5.77003	1.55771	0.3778	↓↓	down
Rexo2	68.3501	25.2005	0.3778	↓↓	down
Pfdn5	736.742	277.728	0.377812	↓↓	down
Dctd	46.5177	16.9562	0.377884	↓↓	down
Mllt4	23.4689	8.25047	0.37805	↓↓	down
Ppp1r3f	2.92661	0.484533	0.37807	↓↓	down
4930564B18Rik	4.05052	0.910929	0.378363	↓↓	down
Gm5	635.83	239.972	0.378393	↓↓	down
Rpl30	86.2776	32.0255	0.378396	↓↓	down
1700011J10Rik	22.8057	8.00813	0.378403	↓↓	down
Brms1	55.8615	20.5169	0.378409	↓↓	down
Lamtor2	139.52	52.1825	0.378469	↓↓	down
Asz1	140.566	52.5907	0.378557	↓↓	down
Rsph9	17.5681	6.02957	0.378583	↓↓	down
Cyp4a14	7.96686	2.39652	0.378786	↓↓	down
Mrps31	85.9365	31.9387	0.378882	↓↓	down
Gm15698	8822.73	3342.57	0.37893	↓↓	down
Birc5	1800.59	681.709	0.378949	↓↓	down
Ccdc41	13.7955	4.60802	0.379035	↓↓	down
Rimklb	31.0043	11.1426	0.379404	↓↓	down
Arfgap3	9.03521	2.80829	0.379493	↓↓	down
Cript	414.285	156.605	0.379511	↓↓	down
Cenpo	40.5131	14.7583	0.379597	↓↓	down
Lrrc36	37.7282	13.7021	0.379624	↓↓	down
Rhd	140.889	52.8648	0.379625	↓↓	down
Psmd10	171.969	64.684	0.379745	↓↓	down
Mettl5	98.8324	36.9205	0.379841	↓↓	down
2610316D01Rik	31.1399	11.209	0.37987	↓↓	down
Ubl4	22.3031	7.85229	0.379877	↓↓	down
Psme2	53.5612	19.7324	0.379984	↓↓	down
Unc5c	15.8719	5.41287	0.380092	↓↓	down
Atp5c1	260.454	98.3889	0.380139	↓↓	down
Chmp5	210.26	79.3296	0.38024	↓↓	down
Cnot6l	79.8283	29.7368	0.380272	↓↓	down
Il20	19.936	6.96293	0.380345	↓↓	down
2900002K06Rik	6.43736	1.82964	0.380463	↓↓	down
Acp1	81.0086	30.2246	0.380748	↓↓	down
Wdr61	107.415	40.2843	0.380799	↓↓	down
Ccdc93	5.98144	1.65887	0.380849	↓↓	down
Ndufb5	278.022	105.268	0.380858	↓↓	down
Cmas	33.7672	12.2424	0.380889	↓↓	down
Creb3l4	94.2487	35.2811	0.380909	↓↓	down
Lgr4	16.2925	5.58752	0.380947	↓↓	down
Nedd8	642.999	244.333	0.380952	↓↓	down
Gm3143	872.124	331.823	0.381186	↓↓	down
Oaz1	588.046	223.558	0.381224	↓↓	down
Hdac8	17.9266	6.21878	0.381409	↓↓	down
Pcm1	19.7541	6.91624	0.38143	↓↓	down
Sfxn5	3.04697	0.543769	0.381463	↓↓	down
Tac1	19.6963	6.89637	0.381536	↓↓	down
Sec16a	12.0801	3.99227	0.38167	↓↓	down
Morn5	8.07895	2.46529	0.381684	↓↓	down
Jarid2	26.232	9.39447	0.3817	↓↓	down
Cdc73	7.27955	2.16093	0.381776	↓↓	down
Gm5506	1.84935	0.0880999	0.381876	↓↓	down
Csad	64.9126	24.1715	0.381892	↓↓	down
Smarcd2	51.2444	18.9635	0.382118	↓↓	down
Ubn2	5.44021	1.46142	0.382196	↓↓	down
1700029F09Rik	490.264	186.829	0.382339	↓↓	down
Gfod1	8.96244	2.80942	0.382378	↓↓	down
Wbp7	6.10497	1.71681	0.382382	↓↓	down
Bloc1s2	80.6245	30.2142	0.382413	↓↓	down
Tpm1	21.9313	7.76985	0.382441	↓↓	down
C87977	1386.22	529.908	0.382712	↓↓	down
4921531P14Rik	18.1453	6.32867	0.382793	↓↓	down
Olfr1257	1.93878	0.124993	0.38281	↓↓	down
Ndufaf4	142.784	54.0636	0.38296	↓↓	down
Ppp1cb	24.5397	8.78172	0.383001	↓↓	down
Asf1a	304.492	116.047	0.383142	↓↓	down
Crip2	22.7791	8.11087	0.383147	↓↓	down
Gm14812	4.87714	1.25224	0.38322	↓↓	down
1700113A16Rik	11.5031	3.79271	0.383322	↓↓	down
Nsmce2	477.285	182.348	0.383346	↓↓	down
Prr23a	22.15	7.87681	0.383447	↓↓	down
Oca2	11.6014	3.83282	0.383515	↓↓	down
Uchl4	12.9472	4.34956	0.383558	↓↓	down
Siah1a	45.9692	17.0154	0.383559	↓↓	down
Tmpo	27.849	10.0662	0.38359	↓↓	down
B230118H07Rik	20.9423	7.417	0.383596	↓↓	down
Ube2e3	80.9581	30.439	0.383599	↓↓	down
Gtf2h5	224.158	85.3838	0.383658	↓↓	down
Zfp938	22.4687	8.00562	0.38373	↓↓	down
Phc2	34.7021	12.7009	0.383756	↓↓	down
Timm8a1	58.6512	21.8977	0.38386	↓↓	down
Klhl1	3.92897	0.89235	0.383924	↓↓	down
Mgst3	707.429	271.001	0.383949	↓↓	down
4930500J02Rik	87.3031	32.9175	0.384103	↓↓	down
Pphln1	40.8915	15.1023	0.384381	↓↓	down
4930525M21Rik	5.90024	1.65281	0.384452	↓↓	down
Dtymk	276.132	105.544	0.384454	↓↓	down
Paip2	884.692	339.531	0.38448	↓↓	down
Rpl21	334.723	128.085	0.384499	↓↓	down
Tshz1	10.4911	3.42012	0.384657	↓↓	down
Gli3	7.65311	2.32855	0.384666	↓↓	down
Calm1	309.384	118.409	0.384714	↓↓	down
Prim1	81.8686	30.8824	0.384734	↓↓	down
Nudt3	4.49181	1.11333	0.384816	↓↓	down
Gm13375	3.29673	0.654088	0.384964	↓↓	down
Selk	408.911	156.822	0.385017	↓↓	down
Sod2	34.821	12.7921	0.385028	↓↓	down
Map4k4	5.1027	1.35044	0.385148	↓↓	down
Tbc1d19	51.5195	19.2359	0.385304	↓↓	down
Dhrs2	46.4855	17.2996	0.385373	↓↓	down
Krt12	60.5472	22.726	0.385492	↓↓	down
6530401N04Rik	13.9324	4.75665	0.385513	↓↓	down
Dusp12	503.194	193.414	0.385594	↓↓	down
Ryk	23.0461	8.27497	0.385717	↓↓	down
Cdkn2c	4.15057	0.986911	0.385766	↓↓	down
Ppia	1250.69	482.057	0.385924	↓↓	down
Sft2d1	141.015	53.8248	0.386048	↓↓	down
Wdr12	25.2834	9.14948	0.386155	↓↓	down
Pknox2	1.82422	0.0906145	0.386165	↓↓	down
Zfp69	7.01923	2.09682	0.386174	↓↓	down
Spc25	288.471	110.818	0.386284	↓↓	down
Glo1	40.4626	15.0185	0.386336	↓↓	down
4930578N16Rik	4.63123	1.17557	0.386341	↓↓	down
Bptf	14.0199	4.80291	0.386347	↓↓	down
Tm9sf3	12.3916	4.17589	0.386503	↓↓	down
Npm1	1273.24	491.545	0.386539	↓↓	down
Ube2r2	7.17148	2.1597	0.386675	↓↓	down
Use1	117.369	44.7751	0.386714	↓↓	down
3110040N11Rik	55.8968	21.0076	0.386799	↓↓	down
Ddx19b	3.74429	0.836018	0.386995	↓↓	down
Wibg	32.1351	11.8292	0.387177	↓↓	down
Samd1	24.6732	8.94524	0.387378	↓↓	down
Gramd2	4.57811	1.16129	0.38746	↓↓	down
Utp11l	118.033	45.1243	0.387493	↓↓	down
Raet1e	13.0126	4.4319	0.387645	↓↓	down
2010110P09Rik	2.49621	0.355622	0.387741	↓↓	down
Nicn1	7.98013	2.48201	0.387746	↓↓	down
Tmem85	92.8228	35.3876	0.387833	↓↓	down
Kin	23.8481	8.63858	0.3879	↓↓	down
Adk	151.627	58.218	0.387992	↓↓	down
Mpped2	3.57365	0.774591	0.388004	↓↓	down
Mepce	24.9256	9.06008	0.388036	↓↓	down
Slco3a1	49.7782	18.7068	0.388097	↓↓	down
Cluap1	30.7872	11.3371	0.388115	↓↓	down
Obox5	1736.3	673.472	0.38823	↓↓	down
Jtb	88.6687	33.8141	0.388253	↓↓	down
Atp11a	11.6882	3.92786	0.388381	↓↓	down
Snapc3	39.3423	14.6711	0.388453	↓↓	down
Spcs1	323.604	125.132	0.388572	↓↓	down
Atxn1	15.3965	5.37423	0.388757	↓↓	down
Pacrgl	196.81	75.9458	0.388988	↓↓	down
Olfr139	2.13129	0.218235	0.389052	↓↓	down
Fbxl2	25.8805	9.45808	0.389058	↓↓	down
4930403N07Rik	4.81446	1.2632	0.389236	↓↓	down
Tnrc6c	8.24602	2.59892	0.389241	↓↓	down
Nme7	26.9289	9.87344	0.389326	↓↓	down
Srp9	266.459	103.159	0.389439	↓↓	down
9230110C19Rik	102.06	39.1406	0.389486	↓↓	down
Pdcl3	131.401	50.5763	0.389545	↓↓	down
C86187	878.991	341.799	0.389549	↓↓	down
Gm12942	227.114	87.8774	0.389617	↓↓	down
Ttc32	30.6219	11.3291	0.389893	↓↓	down
Fam105b	18.6063	6.6444	0.389895	↓↓	down
Phpt1	128.717	49.5827	0.389948	↓↓	down
Trnt1	66.9661	25.5042	0.389962	↓↓	down
Rb1	11.0891	3.71704	0.390188	↓↓	down
A730043L09	14.3904	5.00554	0.390212	↓↓	down
Ndfip2	96.6133	37.0919	0.390233	↓↓	down
Psmd9	91.4137	35.0677	0.390285	↓↓	down
Pard6b	15.2273	5.33429	0.390347	↓↓	down
Fam98a	46.8693	17.6897	0.390431	↓↓	down
Akap2	21.1877	7.66292	0.390438	↓↓	down
Slc31a2	76.1876	29.1478	0.390578	↓↓	down
Gm7334	18.9729	6.8025	0.390655	↓↓	down
Mira	37.602	14.0862	0.390813	↓↓	down
Gnaq	10.2397	3.39669	0.391174	↓↓	down
Fam168a	6.66819	2.00069	0.391317	↓↓	down
Phf5a	266.507	103.721	0.391471	↓↓	down
Smc4	245.577	95.5292	0.391477	↓↓	down
Cdc34	154.055	59.7344	0.391695	↓↓	down
Acadm	38.9532	14.6539	0.391807	↓↓	down
Prdx2	1728.9	676.896	0.391869	↓↓	down
Gm19784	20.3598	7.37373	0.392032	↓↓	down
Awat2	15.0167	5.28146	0.392183	↓↓	down
Cdk12	15.3613	5.41683	0.392195	↓↓	down
Mtx2	198.532	77.2715	0.392275	↓↓	down
Magoh	729.825	285.685	0.392276	↓↓	down
3110009E18Rik	181.914	70.7585	0.392308	↓↓	down
Tspan33	36.0284	13.5371	0.392594	↓↓	down
Tmem217	3.52329	0.776715	0.392792	↓↓	down
Otud5	20.767	7.55761	0.393145	↓↓	down
Eif5b	40.5493	15.3376	0.393209	↓↓	down
Oip5	18.4142	6.63446	0.393242	↓↓	down
Prr24	6.51086	1.9543	0.393337	↓↓	down
Top1	65.2161	25.0624	0.393597	↓↓	down
l7Rn6	170.61	66.5458	0.393602	↓↓	down
Osbpl1a	4.60379	1.20589	0.393643	↓↓	down
Mrps22	588.389	231.093	0.393786	↓↓	down
Kif16b	27.051	10.0592	0.394253	↓↓	down
Bcat1	8.11021	2.59234	0.39432	↓↓	down
Kif5c	5.40551	1.52605	0.394356	↓↓	down
Arl2	199.332	78.0196	0.394443	↓↓	down
Idh3b	34.8315	13.1348	0.394479	↓↓	down
Pnn	25.1721	9.32525	0.394514	↓↓	down
Gm13023	1415.24	557.757	0.394535	↓↓	down
Serpine2	294.247	115.498	0.39458	↓↓	down
Arf3	39.8743	15.1341	0.394725	↓↓	down
Mmachc	3.59182	0.81318	0.394872	↓↓	down
E330034G19Rik	2592.86	1023.38	0.394926	↓↓	down
Bcap29	81.644	31.6385	0.394929	↓↓	down
Dennd2a	6.81722	2.08729	0.394934	↓↓	down
Ccdc38	2.02051	0.193071	0.39499	↓↓	down
Ppih	143.614	56.1309	0.395058	↓↓	down
Canx	107.957	42.0539	0.395146	↓↓	down
1110002B05Rik	107.54	41.9012	0.395255	↓↓	down
Cetn2	325.249	127.955	0.395265	↓↓	down
Clta	210.218	82.5118	0.395381	↓↓	down
Lmo3	2.59486	0.421431	0.395407	↓↓	down
Dram2	54.3	20.8662	0.39541	↓↓	down
Clec12a	111.407	43.4488	0.395428	↓↓	down
Cfl2	228.019	89.5739	0.395487	↓↓	down
1810030N24Rik	241.924	95.0958	0.395579	↓↓	down
Idh3g	65.1651	25.1767	0.395628	↓↓	down
Ppp3ca	11.0113	3.75265	0.395682	↓↓	down
4931407G18Rik	1.88549	0.142211	0.395847	↓↓	down
Pigy	10.6894	3.62733	0.395856	↓↓	down
Lmo4	5.87397	1.72156	0.395922	↓↓	down
Sult4a1	5.84584	1.7105	0.395933	↓↓	down
Vmp1	61.2848	23.6663	0.396025	↓↓	down
Fbxw24	5192.22	2055.7	0.396035	↓↓	down
Zfp91	8.15401	2.62612	0.396123	↓↓	down
Dazap1	4.50312	1.1801	0.396157	↓↓	down
Dguok	119.716	46.8327	0.396243	↓↓	down
Gm4926	4.18485	1.05453	0.396256	↓↓	down
Med30	471.058	186.072	0.396291	↓↓	down
Hectd1	15.4964	5.53808	0.396334	↓↓	down
Gm6644	1014.69	401.656	0.396436	↓↓	down
Prdm2	8.26028	2.67132	0.396459	↓↓	down
2310045N01Rik	46.4398	17.8096	0.396493	↓↓	down
Armc2	2.59235	0.424379	0.396504	↓↓	down
Satb1	17.2696	6.24437	0.396527	↓↓	down
4930555B11Rik	1.60477	0.0329253	0.396551	↓↓	down
Odc1	65.4586	25.3603	0.396642	↓↓	down
Gata6	3.72498	0.874247	0.396668	↓↓	down
Cryl1	219.422	86.4371	0.39668	↓↓	down
0610037P05Rik	71.8508	27.8996	0.396695	↓↓	down
Naa30	111.489	43.6406	0.396846	↓↓	down
Crym	70.2513	27.2886	0.397025	↓↓	down
Pla2g12a	38.2472	14.583	0.397047	↓↓	down
Nudt2	74.1965	28.861	0.397106	↓↓	down
Dcun1d5	232.391	91.6892	0.397142	↓↓	down
Slc25a14	49.6935	19.1334	0.39716	↓↓	down
Uso1	35.1506	13.3601	0.397231	↓↓	down
Msl2	7.45848	2.3607	0.397317	↓↓	down
0610009B22Rik	382.819	151.499	0.39732	↓↓	down
1700028I16Rik	17.6027	6.39692	0.397625	↓↓	down
Exosc1	120.325	47.2492	0.397684	↓↓	down
Eef1d	181.047	71.4206	0.397813	↓↓	down
Gm5065	30.0724	11.3621	0.39785	↓↓	down
Rpl23a	844.364	335.373	0.397904	↓↓	down
4933434E20Rik	79.4521	31.0169	0.397963	↓↓	down
Cenpk	109.339	42.9119	0.397974	↓↓	down
4930593A02Rik	2.37368	0.342981	0.398075	↓↓	down
Ccdc34	23.7186	8.84156	0.398144	↓↓	down
Pcdha5	1.51144	2.18821e-17	0.398178	↓↓	down
Cntn6	3.50964	0.795659	0.398182	↓↓	down
Cenpa	143.581	56.5725	0.398203	↓↓	down
Ppap2a	79.4021	31.0191	0.398237	↓↓	down
Plekha4	2.9163	0.559864	0.398301	↓↓	down
Ndufb4	957.76	381.082	0.398517	↓↓	down
Nudt14	70.6957	27.5731	0.398534	↓↓	down
1500011H22Rik	96.5997	37.9325	0.3989	↓↓	down
Scp2	34.5782	13.1923	0.398904	↓↓	down
2410021H03Rik	35.4615	13.5459	0.398939	↓↓	down
Cenph	328.752	130.566	0.398983	↓↓	down
Lztfl1	27.8142	10.503	0.399212	↓↓	down
Oog3	1843.35	735.334	0.399238	↓↓	down
1810053B23Rik	2.31659	0.324163	0.399254	↓↓	down
Ssu72	136.4	53.8597	0.399269	↓↓	down
Fbxo36	25.2079	9.46405	0.399271	↓↓	down
Orc4	144.439	57.0855	0.399381	↓↓	down
Mmadhc	349.781	139.121	0.399453	↓↓	down
Cks1b	545.261	217.351	0.39972	↓↓	down
Nup43	231.6	92.0225	0.399926	↓↓	down
Eml5	9.07576	3.02984	0.399955	↓↓	down
Pla2g12b	3.74625	0.898306	0.399959	↓↓	down
Hn1	277.127	110.287	0.400131	↓↓	down
Tbrg1	71.691	28.0895	0.40018	↓↓	down
Sec11a	338.403	134.921	0.400471	↓↓	down
Trip4	17.3029	6.33465	0.400737	↓↓	down
44085	10.3233	3.53866	0.400826	↓↓	down
Chchd1	169.301	67.3081	0.401101	↓↓	down
Ttc33	125.027	49.5505	0.401108	↓↓	down
Tmtc1	10.5271	3.62378	0.401122	↓↓	down
Rpl36a	500.43	200.154	0.40116	↓↓	down
Rcor1	12.9528	4.6	0.401352	↓↓	down
Emx1	3.60651	0.84904	0.401397	↓↓	down
Terf1	143.269	56.9128	0.401421	↓↓	down
Sfxn4	20.6522	7.69614	0.401629	↓↓	down
Rhbdd3	6.09962	1.85151	0.401642	↓↓	down
Ggnbp2	13.1213	4.67246	0.401696	↓↓	down
Rab2a	78.6488	31.0255	0.402084	↓↓	down
Znhit6	41.3436	16.0308	0.402205	↓↓	down
Slc4a1ap	43.0208	16.7054	0.402206	↓↓	down
Zdhhc12	27.2343	10.3598	0.402339	↓↓	down
Ccdc76	9.25236	3.12607	0.402451	↓↓	down
Ykt6	9.24305	3.12283	0.4025	↓↓	down
Tmsb15l	4.52791	1.225	0.402502	↓↓	down
Lpgat1	19.22	7.13866	0.402505	↓↓	down
Gstt4	2.07776	0.239117	0.402603	↓↓	down
4931403E22Rik	1.98869	0.20355	0.402702	↓↓	down
Dmwd	17.8554	6.59749	0.402934	↓↓	down
Gpatch8	11.2747	3.94638	0.402972	↓↓	down
Chchd3	81.0118	32.0517	0.403012	↓↓	down
Kctd15	3.47935	0.805648	0.403105	↓↓	down
Slc25a4	147.794	58.9876	0.403159	↓↓	down
Mocs2	58.2411	22.8864	0.403207	↓↓	down
Ap1ar	12.8219	4.57325	0.403219	↓↓	down
Rpf1	126.244	50.3124	0.403261	↓↓	down
Bod1l	8.23431	2.7252	0.403409	↓↓	down
4930503E14Rik	12.5041	4.45191	0.403722	↓↓	down
Rnf19b	21.8743	8.2356	0.403755	↓↓	down
Rbm33	5.995	1.82449	0.403787	↓↓	down
Umodl1	321.202	129.102	0.40379	↓↓	down
Vdac3	682.866	275.169	0.403835	↓↓	down
Cd1d1	4.79011	1.33825	0.403835	↓↓	down
Sdhc	197.224	79.0563	0.403867	↓↓	down
Cldn20	1.84989	0.15102	0.403882	↓↓	down
Col4a3bp	10.4896	3.64193	0.404012	↓↓	down
Cdk2ap1	23.6374	8.95458	0.404044	↓↓	down
Llph	168.697	67.5841	0.404156	↓↓	down
Ptprg	8.10783	2.68116	0.404176	↓↓	down
Thyn1	73.2095	28.9983	0.404238	↓↓	down
Glt8d1	41.1326	16.0417	0.404478	↓↓	down
Mrpl42	221.336	88.9566	0.404598	↓↓	down
Cdk2ap2	409.819	165.218	0.404601	↓↓	down
Rnpc3	28.628	10.9894	0.404663	↓↓	down
Ccnb2	358.457	144.46	0.404666	↓↓	down
2700094K13Rik	120.868	48.3164	0.40467	↓↓	down
Zfand6	430.069	173.46	0.404714	↓↓	down
Tapt1	15.2365	5.57187	0.404759	↓↓	down
Kbtbd12	6.294	1.95246	0.404779	↓↓	down
1110001A16Rik	82.2079	32.684	0.404817	↓↓	down
Tnip3	7.30537	2.36216	0.404818	↓↓	down
Kdm6b	52.9648	20.8504	0.4049	↓↓	down
Rdh13	4.86603	1.37517	0.404902	↓↓	down
Fabp6	4.51135	1.23216	0.405011	↓↓	down
Gm2382	19.4676	7.28999	0.40503	↓↓	down
Glcci1	33.2049	12.8642	0.405327	↓↓	down
Pdzd8	7.34869	2.38495	0.405447	↓↓	down
BC046404	8.85343	2.99585	0.405529	↓↓	down
Gm10012	7.49833	2.44633	0.405531	↓↓	down
Celsr1	6.48248	2.03668	0.405839	↓↓	down
Lhx2	3.464	0.811755	0.405859	↓↓	down
Msl1	17.6597	6.57388	0.405894	↓↓	down
Baz1a	9.34443	3.19932	0.40595	↓↓	down
1810046K07Rik	2.91011	0.587352	0.405961	↓↓	down
2310004I24Rik	35.1059	13.6576	0.405962	↓↓	down
Pih1d2	9.98013	3.45864	0.406065	↓↓	down
D19Ertd737e	57.1688	22.6266	0.406174	↓↓	down
Ins2	4.72104	1.32375	0.406176	↓↓	down
Pxt1	53.4111	21.1011	0.406187	↓↓	down
Igbp1	211.558	85.3796	0.40638	↓↓	down
Rab38	321.028	129.891	0.406459	↓↓	down
Dpcd	130.52	52.4598	0.406476	↓↓	down
Ssr4	113.379	45.5053	0.406588	↓↓	down
Tmem107	68.2779	27.1685	0.406601	↓↓	down
Naa10	38.6814	15.1362	0.406644	↓↓	down
Dscr3	19.7397	7.4345	0.406685	↓↓	down
Higd1a	127.367	51.2097	0.406722	↓↓	down
Pppde1	37.8728	14.8117	0.406755	↓↓	down
Calb1	15.4674	5.69868	0.406785	↓↓	down
Ercc1	18.5805	6.96829	0.40695	↓↓	down
4921523A10Rik	6.09525	1.88804	0.407038	↓↓	down
2410114N07Rik	8.4864	2.86133	0.407039	↓↓	down
Fbxw15	2604.67	1059.77	0.407101	↓↓	down
Gins1	125.214	50.3874	0.407144	↓↓	down
Lrrc48	8.61367	2.91562	0.407297	↓↓	down
Cutc	15.3921	5.67725	0.407345	↓↓	down
1700012B09Rik	3.89935	0.996408	0.407484	↓↓	down
Tmem116	35.9056	14.0396	0.407515	↓↓	down
Dnajc18	5.16377	1.51306	0.407714	↓↓	down
Ddhd2	19.9464	7.54039	0.407725	↓↓	down
Gtsf1l	4.62315	1.29334	0.407839	↓↓	down
Gatad2a	31.7786	12.3689	0.407854	↓↓	down
Omt2b	2026.16	825.844	0.407882	↓↓	down
Mkl2	18.95	7.13794	0.407918	↓↓	down
Tnks2	11.2687	4.00472	0.407926	↓↓	down
Clint1	24.7278	9.49742	0.408019	↓↓	down
Rcan1	10.6436	3.75109	0.408043	↓↓	down
Mrpl20	68.2667	27.2645	0.408053	↓↓	down
Slc12a6	6.52825	2.07235	0.408109	↓↓	down
Mrpl21	110.104	44.3495	0.40817	↓↓	down
Cnih4	52.2509	20.7376	0.408211	↓↓	down
Rps21	612.806	249.618	0.408302	↓↓	down
Rap1a	111.405	44.8957	0.408306	↓↓	down
Ebna1bp2	26.3237	10.1587	0.40839	↓↓	down
Rheb	222.202	90.155	0.408397	↓↓	down
Btf3	915.177	373.224	0.408462	↓↓	down
Ric8b	2.42695	0.4002	0.408585	↓↓	down
Casc5	6.39297	2.02075	0.408597	↓↓	down
Tmem205	10.6769	3.77137	0.408616	↓↓	down
Mitd1	58.5215	23.3229	0.408641	↓↓	down
Anapc10	49.7826	19.7538	0.408679	↓↓	down
Tmem29	233.968	95.0944	0.408969	↓↓	down
Aldh1a2	47.6871	18.9172	0.409085	↓↓	down
Gm20337	5.32143	1.58633	0.409138	↓↓	down
Pik3c2a	10.4364	3.67953	0.409179	↓↓	down
Cd200	10.5097	3.70954	0.409181	↓↓	down
4930522O17Rik	2.7554	0.536714	0.409201	↓↓	down
Acot9	68.9043	27.6125	0.40931	↓↓	down
Trim43c	3.53808	0.858478	0.40953	↓↓	down
Fam71d	3.55225	0.864419	0.40956	↓↓	down
Caml	75.1965	30.2271	0.409822	↓↓	down
Rabepk	11.6937	4.20331	0.409912	↓↓	down
Selp	3.5212	0.853657	0.409993	↓↓	down
Nav2	13.6141	4.99313	0.410092	↓↓	down
Hpse	26.0956	10.1143	0.410189	↓↓	down
Cdk8	33.4216	13.1213	0.410246	↓↓	down
Mrpl52	200.356	81.6102	0.41027	↓↓	down
Rybp	32.3366	12.6847	0.410503	↓↓	down
Rcc2	31.5887	12.379	0.41054	↓↓	down
Peg3as	9.21416	3.1959	0.410793	↓↓	down
Fbrs	15.3331	5.71011	0.410828	↓↓	down
Sh3rf1	38.2188	15.1125	0.410837	↓↓	down
Chpt1	4.27846	1.16872	0.410862	↓↓	down
Ssfa2	6.92551	2.25648	0.410886	↓↓	down
Esyt2	22.7555	8.76192	0.410933	↓↓	down
Kdelr2	164.687	67.1132	0.411095	↓↓	down
Rfx5	29.2339	11.4299	0.411125	↓↓	down
Copz1	266.799	109.114	0.41118	↓↓	down
Ttll1	16.2599	6.10189	0.411468	↓↓	down
LOC433944	12.8446	4.69791	0.411562	↓↓	down
Plp2	9.12108	3.16583	0.411599	↓↓	down
Naca	837.101	344.039	0.411692	↓↓	down
Cdkn1c	5.38794	1.63023	0.41175	↓↓	down
Prkrir	14.7838	5.49998	0.411813	↓↓	down
Ppp1r9b	7.08161	2.32885	0.411904	↓↓	down
2610001J05Rik	34.371	13.5698	0.411913	↓↓	down
Zcrb1	876.144	360.389	0.412007	↓↓	down
Zbtb8os	54.5484	21.8879	0.412035	↓↓	down
Klk15	3.41979	0.821132	0.41204	↓↓	down
Slamf9	2.98101	0.640854	0.41217	↓↓	down
Gm11818	46.4206	18.5493	0.412254	↓↓	down
Npc2	49.301	19.7371	0.41226	↓↓	down
Rgs17	43.3434	17.282	0.412283	↓↓	down
Dnajc19	216.934	88.8606	0.412329	↓↓	down
H2afv	36.7612	14.5732	0.412414	↓↓	down
Tgfb2	181.464	74.2533	0.412427	↓↓	down
C230052I12Rik	76.8853	31.1337	0.412578	↓↓	down
BC031181	332.472	136.587	0.41259	↓↓	down
Akap7	36.9632	14.6666	0.412678	↓↓	down
Akt3	12.5911	4.60964	0.412743	↓↓	down
Psma3	358.715	147.499	0.412825	↓↓	down
Eif4e2	35.8172	14.201	0.412877	↓↓	down
Dppa5a	4811.55	1986.05	0.412889	↓↓	down
Hspa14	65.3024	26.387	0.413063	↓↓	down
Ran	240.224	98.6447	0.413079	↓↓	down
Gm11985	189.813	77.9061	0.413526	↓↓	down
Bola3	138.901	56.8717	0.413662	↓↓	down
Pvrl3	88.4191	35.9949	0.413725	↓↓	down
Epsti1	41.1512	16.4434	0.413829	↓↓	down
Rab31	27.9046	10.9619	0.41384	↓↓	down
Foxm1	22.0134	8.52388	0.41384	↓↓	down
Haus1	104.153	42.5175	0.41385	↓↓	down
1810010H24Rik	15.7981	5.95222	0.41387	↓↓	down
Wtap	671.117	277.273	0.414024	↓↓	down
Ndufs6	208.117	85.6092	0.414166	↓↓	down
Ndufs4	110.888	45.3418	0.414181	↓↓	down
Lrrc1	5.70914	1.77887	0.414193	↓↓	down
Fnbp4	51.6201	20.7973	0.414239	↓↓	down
1110031I02Rik	29.156	11.4935	0.414295	↓↓	down
Tspyl1	149.647	61.4379	0.414464	↓↓	down
Psme4	26.6894	10.4764	0.414469	↓↓	down
B4galt5	8.45831	2.9208	0.414535	↓↓	down
Basp1	2.58496	0.486181	0.41456	↓↓	down
Olfr48	1.41199	0	0.414595	↓↓	down
Cbr1	44.4764	17.8693	0.414924	↓↓	down
Fahd2a	33.1982	13.2024	0.415297	↓↓	down
Gsk3b	26.5192	10.4302	0.415356	↓↓	down
Trim33	9.12064	3.20405	0.415394	↓↓	down
Hmgb3	74.1357	30.2131	0.415423	↓↓	down
Ctdspl	3.97644	1.06768	0.415494	↓↓	down
Atxn7	6.48398	2.11078	0.415659	↓↓	down
S100a14	10.753	3.88599	0.415722	↓↓	down
Cntnap1	4.01133	1.08357	0.415773	↓↓	down
Exosc7	192.596	79.5013	0.415822	↓↓	down
Hsf2	54.8266	22.2176	0.415888	↓↓	down
Akr1e1	12.7722	4.72858	0.415952	↓↓	down
Ppp3cc	8.7766	3.06688	0.415981	↓↓	down
Mthfs	26.8735	10.5956	0.416009	↓↓	down
6030440G07Rik	4.47178	1.27658	0.416058	↓↓	down
Rap2b	19.0484	7.34147	0.416067	↓↓	down
Zfp36l2	8.8557	3.10098	0.416102	↓↓	down
Iqsec1	11.3687	4.14768	0.416185	↓↓	down
Gm12839	1.99282	0.245644	0.41621	↓↓	down
Grb2	13.7761	5.15037	0.416238	↓↓	down
Gm14718	22.7706	8.89527	0.416282	↓↓	down
Med8	100.32	41.2	0.416504	↓↓	down
Cdca8	169.82	70.1509	0.416526	↓↓	down
Zbtb34	8.13973	2.80703	0.416536	↓↓	down
Kdelc1	7.76601	2.65451	0.416896	↓↓	down
Mrpl23	129.231	53.2984	0.416938	↓↓	down
Rps20	466.07	193.744	0.416949	↓↓	down
6030458C11Rik	30.0932	11.9681	0.417073	↓↓	down
Reg3d	2.91458	0.633638	0.417322	↓↓	down
Pigf	320.244	133.065	0.417331	↓↓	down
Zfp955b	8.39798	2.92218	0.417343	↓↓	down
Ino80	5.36182	1.65592	0.417479	↓↓	down
4930417G10Rik	7.22652	2.43458	0.417501	↓↓	down
Smurf1	6.9649	2.32566	0.41754	↓↓	down
Zswim7	108.799	44.8561	0.417635	↓↓	down
Rai12	197.549	81.9424	0.417743	↓↓	down
Gm1653	7.20528	2.42848	0.417838	↓↓	down
Ece2	73.5644	30.1635	0.417941	↓↓	down
Fam96b	182.582	75.7459	0.418048	↓↓	down
Nhp2	110.963	45.8145	0.418125	↓↓	down
Taf9	693.968	289.63	0.418192	↓↓	down
BC002163	15.2974	5.81774	0.418332	↓↓	down
Mns1	3.91482	1.05604	0.418334	↓↓	down
Cbr4	23.3904	9.20469	0.41839	↓↓	down
Dnajc9	103.93	42.9069	0.418438	↓↓	down
Gm10436	629.072	262.656	0.418454	↓↓	down
Tmigd1	4.74979	1.40637	0.418515	↓↓	down
Rps17	790.274	330.216	0.418586	↓↓	down
Pdzd9	3.79779	1.00881	0.418694	↓↓	down
Xlr3a	93.1737	38.4329	0.418725	↓↓	down
Mcl1	8.35631	2.92167	0.419147	↓↓	down
Vwa2	9.49106	3.39767	0.419183	↓↓	down
1700011F14Rik	37.1968	15.0115	0.419183	↓↓	down
Prg4	17.4134	6.72028	0.419276	↓↓	down
Cobl	6.8869	2.30691	0.419291	↓↓	down
Gypc	2.19957	0.341551	0.419292	↓↓	down
Ccdc90b	108.123	44.7559	0.419307	↓↓	down
Herc2	10.6285	3.87654	0.419363	↓↓	down
Ufm1	22.6771	8.93097	0.419434	↓↓	down
Rbm25	74.1934	30.5419	0.419477	↓↓	down
Morn2	23.974	9.47628	0.419488	↓↓	down
Rragc	144.418	60.0046	0.419511	↓↓	down
Ogfrl1	4.86873	1.46221	0.419547	↓↓	down
Lcorl	19.4221	7.57516	0.419895	↓↓	down
Rala	41.4901	16.847	0.420027	↓↓	down
Cbln4	1.49014	0.0460728	0.420086	↓↓	down
5430427O19Rik	4.43738	1.28441	0.420131	↓↓	down
Rin3	7.99126	2.77778	0.420161	↓↓	down
2210016L21Rik	6.44019	2.12611	0.420166	↓↓	down
Izumo4	27.3539	10.9164	0.420275	↓↓	down
Tomm22	375.413	157.254	0.420427	↓↓	down
Psmb1	588.236	246.804	0.420551	↓↓	down
Snrnp25	68.2152	28.1092	0.42056	↓↓	down
Taz	78.8084	32.5767	0.420717	↓↓	down
Luc7l3	26.3993	10.5281	0.420745	↓↓	down
Ribc1	32.6998	13.1824	0.420844	↓↓	down
Tab3	8.51775	3.00564	0.42086	↓↓	down
Plcxd3	3.92004	1.07088	0.420908	↓↓	down
Rps27a	680.381	285.863	0.421002	↓↓	down
Brp44	94.4683	39.2046	0.421131	↓↓	down
Oas1h	1077.95	453.492	0.421237	↓↓	down
Bcas1	11.7454	4.37162	0.421455	↓↓	down
Phf3	25.2595	10.0683	0.421496	↓↓	down
Hscb	164.522	68.7827	0.421591	↓↓	down
Gm10745	19.7278	7.74175	0.421741	↓↓	down
4930529L06Rik	1.92725	0.234592	0.421759	↓↓	down
Med6	313.744	131.777	0.421856	↓↓	down
Slc24a3	9.43155	3.40141	0.421933	↓↓	down
Dppa4	18.4185	7.19403	0.42197	↓↓	down
Cdkn2b	5.10608	1.5768	0.422005	↓↓	down
0910001L09Rik	102.869	42.8768	0.422426	↓↓	down
D16Ertd519e	301.985	126.995	0.422448	↓↓	down
Snupn	203.244	85.2834	0.422452	↓↓	down
4921524J17Rik	336.562	141.724	0.422808	↓↓	down
Rfxap	9.4477	3.41863	0.422928	↓↓	down
Rell1	25.0824	10.0314	0.422943	↓↓	down
Arg2	701.831	296.415	0.423167	↓↓	down
Sdhd	283.085	119.219	0.423181	↓↓	down
Usp31	5.40459	1.7114	0.423352	↓↓	down
Heatr5a	5.23002	1.63793	0.423423	↓↓	down
Akap12	58.5788	24.2383	0.423611	↓↓	down
Npm2	2684.26	1136.61	0.423649	↓↓	down
Slc30a1	6.75787	2.28679	0.423671	↓↓	down
Gng5	701.553	296.663	0.423687	↓↓	down
Arpc5l	617.848	261.223	0.423727	↓↓	down
Dcaf15	5.55146	1.77694	0.423866	↓↓	down
Efcab7	9.54412	3.46968	0.423902	↓↓	down
Cdc42bpa	13.4777	5.13764	0.423937	↓↓	down
Gins2	154.291	64.8689	0.424164	↓↓	down
1700106N22Rik	73.4139	30.5691	0.424237	↓↓	down
Cbfb	9.16632	3.31367	0.42431	↓↓	down
Fam133b	49.1556	20.2821	0.424321	↓↓	down
Ndufab1	558.666	236.513	0.424384	↓↓	down
Gm7244	11.4336	4.27836	0.424525	↓↓	down
Sec61g	1161.89	492.704	0.424548	↓↓	down
Mbtps2	7.73765	2.70962	0.424556	↓↓	down
BC049762	2.2849	0.395479	0.424816	↓↓	down
Rps4x	760.005	322.396	0.424959	↓↓	down
1700069L16Rik	2.12077	0.326626	0.425096	↓↓	down
Med22	174.013	73.4006	0.425114	↓↓	down
Wdyhv1	21.4435	8.54559	0.425316	↓↓	down
Atp5h	1254.63	533.117	0.425378	↓↓	down
Map3k7	2.59709	0.530287	0.425424	↓↓	down
Hddc3	4.07443	1.15897	0.42546	↓↓	down
Atp8a1	7.13322	2.4609	0.425527	↓↓	down
Rap1b	84.3001	35.2996	0.425552	↓↓	down
AU022751	711.46	302.208	0.425579	↓↓	down
Dbi	388.197	164.639	0.425591	↓↓	down
Ccdc138	14.5963	5.6388	0.425666	↓↓	down
Ndufa13	54.4779	22.6186	0.42573	↓↓	down
Psma7	1009.74	429.308	0.425736	↓↓	down
Znhit3	163.116	68.8906	0.425861	↓↓	down
Cd164l2	690.261	293.404	0.425894	↓↓	down
Psmb2	967.933	411.668	0.425899	↓↓	down
Galm	86.7538	36.3823	0.425991	↓↓	down
Il17f	111.925	47.1059	0.426	↓↓	down
Eif2s2	417.291	177.228	0.426087	↓↓	down
Thoc7	147.497	62.2987	0.426262	↓↓	down
D1Bwg0212e	74.5917	31.2231	0.426278	↓↓	down
Il17rd	12.1094	4.58886	0.426324	↓↓	down
Zfp318	7.3105	2.54361	0.426402	↓↓	down
Xrcc4	49.1837	20.4043	0.426519	↓↓	down
4930568D16Rik	5.08287	1.59465	0.426551	↓↓	down
Btg3	1.34447	0.00101227	0.426967	↓↓	down
Raet1a	3.83413	1.06409	0.426984	↓↓	down
Atp5f1	310.305	131.967	0.427126	↓↓	down
Bbs5	89.0614	37.4721	0.427176	↓↓	down
Camsap1	25.2148	10.1985	0.427184	↓↓	down
Cpd	3.49961	0.922325	0.427221	↓↓	down
Sh3gl2	3.10662	0.754448	0.427224	↓↓	down
Lrrc57	124.031	52.4205	0.427259	↓↓	down
Ank	4.55906	1.37519	0.427265	↓↓	down
Pgm2l1	8.23516	2.94587	0.427266	↓↓	down
Ccdc6	229.302	97.4009	0.427269	↓↓	down
Mrpl36	70.7289	29.6622	0.427473	↓↓	down
Chst11	2.04235	0.300885	0.427592	↓↓	down
Ufsp2	103.899	43.8597	0.427648	↓↓	down
Cox18	56.0744	23.4118	0.427718	↓↓	down
Rfpl4	2684.56	1147.96	0.427827	↓↓	down
Hilpda	47.2812	19.6575	0.427858	↓↓	down
2700060E02Rik	255.915	108.947	0.427949	↓↓	down
Rps7	475.403	202.913	0.428026	↓↓	down
Tipin	310.137	132.183	0.428053	↓↓	down
1810029B16Rik	43.3418	17.9808	0.428057	↓↓	down
5730437N04Rik	38.7701	16.0245	0.428073	↓↓	down
AI848100	24.2472	9.80986	0.428162	↓↓	down
Gcc2	14.0453	5.44219	0.428185	↓↓	down
Larp1	2.85665	0.652601	0.428507	↓↓	down
Rbbp7	1214.57	520.019	0.42862	↓↓	down
Tspan8	6.41589	2.17884	0.428652	↓↓	down
H2-Ke6	32.3314	13.2889	0.428691	↓↓	down
Dnajb4	178.57	76.0006	0.428805	↓↓	down
Tmem8b	2.81144	0.634551	0.428853	↓↓	down
1110008J03Rik	7.06924	2.46052	0.428853	↓↓	down
Cox5a	950.625	407.129	0.428876	↓↓	down
Nploc4	23.0873	9.33961	0.429257	↓↓	down
Timm17a	882.104	378.279	0.429484	↓↓	down
Usp35	5.42352	1.75901	0.429516	↓↓	down
Txndc17	68.1656	28.7152	0.429624	↓↓	down
Ubxn4	45.837	19.123	0.429639	↓↓	down
1110059M19Rik	3.08672	0.755846	0.429647	↓↓	down
Coq7	110.087	46.7314	0.429677	↓↓	down
Snrpf	375.816	160.914	0.429689	↓↓	down
Hspe1	489.417	209.736	0.429707	↓↓	down
Polr2k	991.823	425.788	0.429873	↓↓	down
Tnfsf13	3.44583	0.911246	0.429896	↓↓	down
Zfand3	30.359	12.485	0.430021	↓↓	down
Atad2b	6.3634	2.16656	0.43004	↓↓	down
Tbx19	8.67964	3.1638	0.430161	↓↓	down
Noxo1	81.6844	34.579	0.430298	↓↓	down
D15Ertd621e	8.32939	3.01446	0.430303	↓↓	down
Frg1	173.587	74.1488	0.430439	↓↓	down
Tmem57	23.8494	9.69689	0.430469	↓↓	down
St7	24.8608	10.1334	0.430512	↓↓	down
Pcp4	5.31922	1.72077	0.430554	↓↓	down
Tpm3	24.2369	9.86849	0.430659	↓↓	down
Snrnp70	29.3822	12.0887	0.430802	↓↓	down
Pno1	130.17	55.5088	0.430804	↓↓	down
Yaf2	36.919	15.3368	0.430834	↓↓	down
Eif4e3	209.114	89.5612	0.43101	↓↓	down
Trim24	45.437	19.025	0.431229	↓↓	down
Cxadr	5.7075	1.89301	0.43131	↓↓	down
Ninj2	1150	495.507	0.431371	↓↓	down
Ift57	2.04408	0.313145	0.431377	↓↓	down
Srek1ip1	65.9455	27.8866	0.431495	↓↓	down
Psd2	2.25668	0.405261	0.431501	↓↓	down
Dppa3	4461.57	1925.02	0.431594	↓↓	down
Socs7	13.9217	5.44066	0.431631	↓↓	down
Vti1b	366.687	157.736	0.431714	↓↓	down
Cks2	2297.51	991.417	0.431765	↓↓	down
Adipor2	19.3301	7.7834	0.43204	↓↓	down
Pptc7	13.6861	5.34639	0.432135	↓↓	down
AY761184	2.74703	0.619333	0.432164	↓↓	down
Fdx1	129.208	55.2756	0.432198	↓↓	down
Gstm1	10.0601	3.78147	0.432316	↓↓	down
Igfbp7	32.4399	13.4573	0.432335	↓↓	down
Nap1l1	118.93	50.8691	0.432494	↓↓	down
Chchd5	8.60172	3.15355	0.432584	↓↓	down
Mdh1	112.662	48.1959	0.432827	↓↓	down
Atp6v1g1	499.427	215.619	0.43287	↓↓	down
Rps12	594.645	256.862	0.432913	↓↓	down
Cyhr1	20.9078	8.48434	0.432922	↓↓	down
Rpl39	2309.49	999.521	0.433034	↓↓	down
Ankrd44	49.0352	20.6791	0.433277	↓↓	down
Atp5j2	1215.61	526.327	0.433439	↓↓	down
Wwp1	7.23827	2.57403	0.433833	↓↓	down
Trip12	58.2139	24.6961	0.433953	↓↓	down
Rsu1	27.9287	11.5574	0.43408	↓↓	down
Polr2j	1882.91	816.898	0.434148	↓↓	down
Sertad2	7.51506	2.6974	0.434219	↓↓	down
Pla2g10	1.4899	0.0813628	0.4343	↓↓	down
E330016A19Rik	30.7751	12.8033	0.434404	↓↓	down
Rpl11	723.866	313.908	0.434437	↓↓	down
Tbca	777.863	337.427	0.434514	↓↓	down
Rtn4	7.5308	2.70803	0.434664	↓↓	down
Ccdc113	4.25714	1.28523	0.434691	↓↓	down
Ncf2	4.7964	1.51965	0.434692	↓↓	down
Ube2e2	8.27738	3.03375	0.434794	↓↓	down
Cobll1	30.6261	12.7576	0.435008	↓↓	down
Bccip	33.4929	14.0048	0.435011	↓↓	down
Rrbp1	7.58569	2.73563	0.435099	↓↓	down
Aurkaip1	144.325	62.2701	0.43537	↓↓	down
Tmem65	10.679	4.0879	0.435644	↓↓	down
Surf2	10.3322	3.93733	0.435689	↓↓	down
Ranbp1	151.631	65.5057	0.43573	↓↓	down
Elavl3	7.00102	2.48644	0.43575	↓↓	down
Prkg1	6.45068	2.24761	0.435881	↓↓	down
Gpr143	8.46511	3.12599	0.435915	↓↓	down
A2ld1	14.0857	5.57657	0.435946	↓↓	down
Psma2	1376.7	599.604	0.435946	↓↓	down
2510039O18Rik	4.52687	1.41011	0.436071	↓↓	down
Nlrp4e	45.2621	19.1743	0.436086	↓↓	down
Atp6v1d	229.517	99.5319	0.436114	↓↓	down
Dnajc2	97.671	42.0322	0.436118	↓↓	down
9130221H12Rik	6.05764	2.07807	0.436134	↓↓	down
Atp6v0e	393.506	171.059	0.436137	↓↓	down
Pten	6.06057	2.08008	0.436236	↓↓	down
Pglyrp1	20.6556	8.44809	0.436288	↓↓	down
Rps9	365.702	159.004	0.436334	↓↓	down
4930555G01Rik	1.54275	0.109519	0.436346	↓↓	down
Serpinb12	68.5046	29.3307	0.436384	↓↓	down
Ict1	202.654	87.8797	0.436426	↓↓	down
Glrx	1057.51	461.177	0.43663	↓↓	down
Praf2	5.38501	1.788	0.436647	↓↓	down
Pole4	651.76	284.191	0.4369	↓↓	down
Ceacam12	3.14836	0.812527	0.436926	↓↓	down
Immp2l	8.07544	2.96798	0.437222	↓↓	down
Olfml1	3.19403	0.834483	0.437403	↓↓	down
Ufd1l	21.8121	8.97927	0.437455	↓↓	down
Polr2c	561.819	245.214	0.437467	↓↓	down
Zmat2	57.7338	24.6966	0.43751	↓↓	down
Zc3h15	133.158	57.7094	0.437615	↓↓	down
Snrpa1	134.996	58.5381	0.437792	↓↓	down
Iqcf5	54.829	23.4504	0.437952	↓↓	down
1810058I24Rik	109.413	47.3702	0.438085	↓↓	down
Ifi47	7.53795	2.74286	0.438379	↓↓	down
Gtf2e2	145.762	63.3404	0.438401	↓↓	down
Rpl22l1	133.959	58.1824	0.438521	↓↓	down
Efnb2	15.0822	6.05322	0.438574	↓↓	down
Camsap2	12.2421	4.80893	0.43867	↓↓	down
Bola2	294.361	128.604	0.4388	↓↓	down
Pfdn4	1107.02	485.209	0.438811	↓↓	down
Agpat9	14.3609	5.74075	0.438825	↓↓	down
Zfp511	46.9088	20.0242	0.438839	↓↓	down
Dpep3	34.8213	14.7229	0.438926	↓↓	down
Polr3gl	4.1664	1.26771	0.438933	↓↓	down
Snx18	22.6055	9.36567	0.439121	↓↓	down
Bmpr1a	18.2825	7.46785	0.439147	↓↓	down
Sema5a	6.8805	2.46085	0.439166	↓↓	down
Arhgap21	12.4	4.88529	0.439201	↓↓	down
Dydc1	1.47233	0.0864633	0.439448	↓↓	down
Cops5	256.293	112.067	0.439449	↓↓	down
Ubp1	40.1247	17.0733	0.439474	↓↓	down
Mrps18a	111.646	48.5174	0.439583	↓↓	down
Zcchc9	49.0161	21.0089	0.440037	↓↓	down
A730082K24Rik	330.211	144.787	0.440163	↓↓	down
Mrpl47	177.704	77.6796	0.440279	↓↓	down
Ndufaf2	134.334	58.5898	0.440317	↓↓	down
Fam117b	24.5036	10.2319	0.440405	↓↓	down
2410012E07Rik	2.0549	0.345432	0.440417	↓↓	down
Tspyl2	3.71032	1.07492	0.440505	↓↓	down
Zcchc14	9.19536	3.49234	0.440626	↓↓	down
Psd3	5.39577	1.81845	0.440674	↓↓	down
Hnrnpa2b1	89.6627	38.9594	0.440748	↓↓	down
Supt4h1	221.332	96.9936	0.440754	↓↓	down
2410017P09Rik	20.0311	8.27279	0.440909	↓↓	down
Ndufaf1	5.95644	2.06755	0.440966	↓↓	down
Lsm3	820.275	361.208	0.441032	↓↓	down
Mdp1	6.36204	2.24735	0.441093	↓↓	down
Gmcl1	27.3909	11.5297	0.44133	↓↓	down
Rnf149	9.37851	3.58326	0.441611	↓↓	down
Ebpl	184.913	81.1046	0.441629	↓↓	down
Sucla2	161.797	70.8966	0.441634	↓↓	down
A330093E20Rik	39.3536	16.8248	0.441716	↓↓	down
E2f5	442.812	195.057	0.441757	↓↓	down
Vamp3	51.0089	21.9821	0.441888	↓↓	down
Fbxw7	7.88108	2.9245	0.441895	↓↓	down
Ccdc88a	2.69099	0.631048	0.441899	↓↓	down
Bud31	626.713	276.521	0.442115	↓↓	down
Gstk1	16.5553	6.76301	0.442203	↓↓	down
Nhp2l1	660.411	291.587	0.442369	↓↓	down
Rad51c	20.2638	8.40672	0.442381	↓↓	down
Arv1	10.1528	3.93401	0.442401	↓↓	down
Naa38	126.984	55.6228	0.442422	↓↓	down
Ndufb7	206.587	90.8466	0.442448	↓↓	down
Mtap9	4.18916	1.29621	0.4425	↓↓	down
Zc3h4	7.84268	2.913	0.442512	↓↓	down
Zfp598	17.7322	7.28994	0.442549	↓↓	down
C1galt1c1	108.941	47.6577	0.44258	↓↓	down
Mtus1	247.187	108.87	0.442689	↓↓	down
2810474O19Rik	46.2648	19.9261	0.442741	↓↓	down
Mrps35	184.462	81.1162	0.442766	↓↓	down
Mrpl18	397.048	175.279	0.442859	↓↓	down
Uqcrh	943.037	417.219	0.443011	↓↓	down
Cpa1	641.117	283.492	0.443053	↓↓	down
Slc25a31	200.357	88.2192	0.44309	↓↓	down
Setd8	14.7382	5.97443	0.443152	↓↓	down
Atp2b1	20.7899	8.65752	0.443211	↓↓	down
Mrps16	163.029	71.7135	0.443298	↓↓	down
Slc30a4	12.9754	5.19754	0.443461	↓↓	down
Cir1	49.1033	21.2219	0.443522	↓↓	down
Hax1	288.116	127.259	0.443626	↓↓	down
Polr2h	80.0679	34.9705	0.443709	↓↓	down
Stmn1	157.048	69.1563	0.443893	↓↓	down
Tusc3	366.946	162.413	0.444123	↓↓	down
Rps14	861.504	382.306	0.444411	↓↓	down
Dip2c	8.43464	3.19437	0.444571	↓↓	down
Pla1a	19.4251	8.08063	0.444583	↓↓	down
Tm2d3	703.094	312.048	0.444612	↓↓	down
Twf1	84.3262	36.9387	0.444632	↓↓	down
Efcab2	4.2472	1.33336	0.444686	↓↓	down
Larp4	21.5946	9.04841	0.444727	↓↓	down
Mrps21	590.369	262.039	0.444797	↓↓	down
Ophn1	15.0714	6.15169	0.444994	↓↓	down
Tmed10	133.028	58.6561	0.445103	↓↓	down
Bri3	97.4985	42.8527	0.445212	↓↓	down
Mprip	13.8525	5.61405	0.445314	↓↓	down
Vrk1	44.1596	19.1137	0.445391	↓↓	down
Tnk2	5.17786	1.75194	0.445453	↓↓	down
BC018507	25.893	10.9846	0.445639	↓↓	down
Lsm6	102.047	44.9465	0.445879	↓↓	down
Mcc	22.765	9.59703	0.445908	↓↓	down
Cdkn3	18.4499	7.67987	0.446268	↓↓	down
1110019D14Rik	16.1445	6.65119	0.446277	↓↓	down
Rps19bp1	151.641	67.1341	0.446369	↓↓	down
Wdr53	120.065	53.0763	0.446671	↓↓	down
Exosc5	44.2104	19.1958	0.446707	↓↓	down
Ggt1	10.7956	4.27016	0.446789	↓↓	down
Cntrob	4.30826	1.37253	0.446951	↓↓	down
Wtip	3.47166	0.998957	0.447028	↓↓	down
Timm9	863.103	385.313	0.447069	↓↓	down
Yy2	12.5339	5.05451	0.447357	↓↓	down
Cnbp	632.489	282.488	0.447502	↓↓	down
Fkbp2	143.308	63.5881	0.447572	↓↓	down
9930104L06Rik	5.37653	1.85403	0.447583	↓↓	down
Gm12669	109.242	48.3491	0.447645	↓↓	down
Mkln1	62.7189	27.5286	0.447726	↓↓	down
Hist3h2a	9.79684	3.83536	0.447849	↓↓	down
Tfg	73.6022	32.412	0.447868	↓↓	down
Camta1	19.6276	8.23873	0.447882	↓↓	down
Ganc	7.78993	2.93704	0.447904	↓↓	down
Gpr137b-ps	28.0858	12.0319	0.44805	↓↓	down
Stk11	11.9845	4.81832	0.448098	↓↓	down
Ube3a	30.3421	13.0455	0.448135	↓↓	down
Polg	5.61635	1.96506	0.448142	↓↓	down
Crebzf	1.97106	0.331556	0.448175	↓↓	down
Rap2a	4.81438	1.60674	0.448325	↓↓	down
Dnaja1	333.475	148.974	0.448387	↓↓	down
Mgea5	16.4671	6.83229	0.448402	↓↓	down
2310003L22Rik	9.777	3.83354	0.448505	↓↓	down
Luzp1	29.442	12.6558	0.448584	↓↓	down
43892	12.5426	5.07609	0.448666	↓↓	down
Tnfrsf17	3.75303	1.13271	0.448704	↓↓	down
Dtd1	7.21784	2.68851	0.448841	↓↓	down
Malat1	4.33665	1.39532	0.448844	↓↓	down
Asb3	10.1947	4.02521	0.448892	↓↓	down
Banf1	807.29	361.969	0.449058	↓↓	down
Dhx36	17.0165	7.09071	0.449073	↓↓	down
Shfm1	1026.64	460.516	0.449102	↓↓	down
Rnf130	23.7539	10.1198	0.449212	↓↓	down
Sdf2	189.491	84.5783	0.449251	↓↓	down
Adig	7.23427	2.69928	0.449254	↓↓	down
Gatad2b	22.2769	9.46153	0.449439	↓↓	down
Krt72-ps	3.94914	1.22434	0.44944	↓↓	down
Scel	16.8666	7.03016	0.44945	↓↓	down
Synj2bp	6.17717	2.22635	0.44953	↓↓	down
Chrac1	20.1845	8.52375	0.449563	↓↓	down
4921513I03Rik	1.26358	0.0176313	0.449567	↓↓	down
Lmo1	461.631	207.046	0.449702	↓↓	down
Agps	7.20392	2.68946	0.449719	↓↓	down
Tcl1	2505.21	1126.11	0.449726	↓↓	down
Senp6	43.9824	19.2309	0.449753	↓↓	down
Lsm2	311.725	139.741	0.450045	↓↓	down
Acot13	177.2	79.2293	0.450221	↓↓	down
Sema4b	13.7233	5.62906	0.450243	↓↓	down
Eny2	172.089	76.9515	0.450355	↓↓	down
Ube2k	99.4246	44.2505	0.450592	↓↓	down
Tmub1	9.08032	3.54352	0.450732	↓↓	down
Fndc3b	17.5255	7.3508	0.450773	↓↓	down
Serf1	46.6008	20.4582	0.450796	↓↓	down
Zbtb44	14.7138	6.08608	0.450946	↓↓	down
Gm19705	46.2041	20.2924	0.451071	↓↓	down
Neil3	161.605	72.3719	0.451227	↓↓	down
Psma6	497.589	224.001	0.451275	↓↓	down
D17Wsu104e	23.0669	9.86125	0.451295	↓↓	down
Khsrp	15.7539	6.56243	0.451384	↓↓	down
Reg3g	5.80075	2.07006	0.45143	↓↓	down
Cdc42se1	22.3195	9.52811	0.451473	↓↓	down
Hsd17b13	39.8152	17.4286	0.451512	↓↓	down
Agpat5	12.0669	4.8999	0.451516	↓↓	down
Ndufa7	403.646	181.718	0.451551	↓↓	down
Ldb1	17.0667	7.16358	0.451858	↓↓	down
Prhoxnb	1.93104	0.324568	0.451911	↓↓	down
BC021767	6.00555	2.16637	0.45198	↓↓	down
Tubd1	52.7811	23.3089	0.451998	↓↓	down
Pcna	326.395	147.018	0.452107	↓↓	down
Med7	201.856	90.7268	0.452177	↓↓	down
Myh2	4.81972	1.63168	0.452201	↓↓	down
Taok1	23.465	10.0667	0.452348	↓↓	down
Rab22a	38.0305	16.6564	0.452374	↓↓	down
Zfp568	6.54665	2.4142	0.452413	↓↓	down
Suox	3.14994	0.877896	0.452511	↓↓	down
Eif4g3	10.8323	4.35683	0.452731	↓↓	down
Chchd2	653.264	295.23	0.452768	↓↓	down
Fbxo11	82.5861	36.8559	0.452897	↓↓	down
Myh9	5.60479	1.99164	0.45295	↓↓	down
Vps26b	7.43431	2.82036	0.452954	↓↓	down
Tac2	135.107	60.6664	0.453074	↓↓	down
0610007C21Rik	83.7192	37.3902	0.453147	↓↓	down
Ndufa11	93.1023	41.648	0.453209	↓↓	down
[truncated: 1,147 more rows]

## Sheet: Sheet1
	WT_Growing	N1_G_Growing	WT_Growing-log2	N1_G_Growing-log2			WT_Growing	N1_G_Growing
Ybx2	95.8749	34.9828	6.58308	5.12857		Ybx2	1	0.371436
Figla	277.774	101.109	8.11777	6.65977		Figla	1	0.366281
Foxo1	63.9541	22.8634	5.99896	4.51497		Foxo1	1	0.367389
Baz1a	9.34443	3.19932	3.22411	1.67776		Baz1a	1	0.40595
Baz2a	7.81178	3.25618	2.96565	1.70318		Baz2a	1	0.48301
Rab11b	13.6595	5.97862	3.77183	2.57981		Rab11b	1	0.476047
Smad4	4.57764	2.76126	2.1946	1.46533		Smad4	1	0.603207
Pabpn1	32.6014	0.789718	5.02686	-0.34059		Pabpn1	1	0.0532632
Zar1l	578.441	171.258	9.17603	7.42003		Zar1l	1	0.297283
Cnot6	16.6223	4.9865	4.05505	2.31803		Cnot6	1	0.339712
Cnot6l	79.8283	29.7368	6.31883	4.89418		Cnot6l	1	0.380272
Zfp36l2	8.8557	3.10098	3.14661	1.63272		Zfp36l2	1	0.416102
Zfp36l1	1.92593	0.343987	0.945552	-1.53957		Zfp36l1	1	0.459337
Btg4	3103.22	809.763	11.5995	9.66136		Btg4	1	0.261181
Dcaf13	254.447	123.287	7.99122	6.94588		Dcaf13	1	0.486547
Yap1	58.754	17.3231	5.87661	4.11463		Yap1	1	0.306643
