# Supplementary material for: PABPN1 functions as a hub in the assembly of nuclear poly(A) domains that are essential for mouse oocyte development
Source: Sci Adv. 2022 Oct 28;8(43):eabn9016. doi: 10.1126/sciadv.abn9016 (PMC9616507; doi:10.1126/sciadv.abn9016)
Supplement: Supplementary file 2 — Tables S3, S5, and S7 [file sciadv.abn9016_tables_s3_s5_and_s7.zip › sciadv.abn9016_table_s5.xlsx]

## Sheet: Sheet1
tracking_id	WT_Growing_1	WT_Growing_2	WT_Growing_3	N1_G_Growing_1	N1_G_Growing_2	N1_G_Growing_3
0610005C13Rik	1	1	1	1	1	1
0610007C21Rik	73.8713	59.5972	73.8562	44.6995	40.1382	52.7671
0610007L01Rik	25.5485	41.7228	31.0414	46.6942	39.0565	54.9851
0610007N19Rik	16.3274	18.3736	24.0989	40.4743	36.9343	51.9297
0610007P08Rik	4.18784	5.48575	4.0414	6.84528	5.49401	5.88768
0610007P14Rik	115.091	91.0955	111.682	45.9618	44.1689	51.2442
0610007P22Rik	36.4275	27.5913	36.5036	46.9927	49.5457	40.0315
0610008F07Rik	25.079	20.9267	21.2002	31.1986	20.6507	32.072
0610009B14Rik	1.15507	1	1	1	1.22332	1.23696
0610009B22Rik	318.623	292.069	321.019	191.443	155.559	201.395
0610009D07Rik	101.478	97.9118	85.5425	83.1316	70.4725	73.761
0610009L18Rik	9.51363	7.81821	7.15408	16.7524	18.996	18.8362
0610009O20Rik	2.24337	2.02139	2.25504	4.07896	4.69323	3.61254
0610010B08Rik	1.52584	1.47996	1.6847	2.83511	2.57139	2.84817
0610010F05Rik	2.94014	4.89058	3.17464	4.52198	4.10689	4.23029
0610010K14Rik	158.192	132.19	154.656	144.225	112.819	136.313
0610010O12Rik	8.28725	6.53395	8.06141	7.04312	9.18597	9.24053
0610011F06Rik	8.1351	5.66159	4.52522	7.7474	6.13786	6.45168
0610011L14Rik	3.84676	3.51495	3.06426	6.50676	6.7828	6.53089
0610012G03Rik	90.5069	81.7936	114.864	207.887	172.268	211.872
0610012H03Rik	1.34827	1.19073	1.21092	1.42119	1.12539	1.19957
0610030E20Rik	3.03253	4.04343	2.8854	3.13357	3.5937	3.02478
0610031J06Rik	19.7251	13.4243	14.2565	19.908	15.284	16.8098
0610031O16Rik	1.18383	1	1	1	1	1
0610037L13Rik	25.3689	27.0732	26.6737	25.4419	20.741	22.9812
0610037P05Rik	58.7362	54.2278	64.0196	35.1439	28.8288	39.4658
0610038B21Rik	1.60487	2.32502	2.72698	7.09091	5.9778	6.87605
0610038L08Rik	1	1.36342	1.36171	2.44457	2.43356	2.59718
0610039K10Rik	1.15258	1.44564	1	3.31967	1.21974	2.74867
0610040B10Rik	18.3853	17.2209	17.3785	18.354	16.6485	25.722
0610040F04Rik	84.314	89.2862	128.184	35.5056	32.6912	36.9248
0610040J01Rik	10.783	14.5377	16.8688	12.9612	18.3897	16.4201
0610043K17Rik	1.2753	1.20102	1	1	1	1
0910001L09Rik	90.2487	79.1532	84.0777	49.2175	49.1693	58.9695
100043387	1	1	1	1	1	1
1100001G20Rik	7.33167	12.0249	16.3386	4.36582	4.15645	6.58208
1110001A16Rik	86.3282	71.1048	48.3967	42.6753	32.58	45.4071
1110001J03Rik	112.085	99.3194	123.321	87.4037	84.7992	115.638
1110002B05Rik	98.0695	86.4415	80.9193	53.1833	48.7353	51.9258
1110002L01Rik	1.55221	1.34946	1.31214	1.58513	1.84829	2.06887
1110002N22Rik	32.993	26.2822	26.4309	27.1091	21.3094	23.6757
1110003E01Rik	219.675	203.262	259.081	91.9976	98.0891	112.311
1110004E09Rik	90.1357	73.8099	106.735	76.314	77.9364	67.8341
1110004F10Rik	77.9046	54.024	58.1376	49.009	51.4368	46.7265
1110005A03Rik	63.6519	47.0471	54.1546	63.7277	49.8494	54.7104
1110006O24Rik	5.2437	6.01699	5.28353	11.1945	8.71229	9.95537
1110007C09Rik	9.738	11.4029	10.8937	10.7141	8.93348	11.3049
1110008F13Rik	24.7687	57.3349	43.6299	42.2437	33.0135	55.762
1110008J03Rik	7.08645	5.9903	7.15716	3.08004	5.14349	3.63434
1110008L16Rik	17.3549	17.0849	19.0329	20.2787	16.0451	20.2824
1110008P14Rik	48.8033	23.7805	29.3417	27.9496	24.1897	21.7615
1110012J17Rik	1.63345	1.64045	1.42299	1.67347	1.5731	1.42195
1110012L19Rik	226.143	207.742	259.222	220.023	173.032	221.007
1110014N23Rik	4.56908	5.66359	4.52673	7.26348	11.5845	6.16696
1110015O18Rik	1	1	1	1	1	1
1110017D15Rik	1.40415	1	1	1	1.27516	1
1110017F19Rik	1	1.21588	1	1	1	1
1110018G07Rik	12.269	15.404	8.90733	15.8069	16.1305	15.9222
1110018J18Rik	1	2.192	2.34817	1.20511	1.74804	1.79373
1110019D14Rik	13.155	14.249	14.3893	9.39984	8.7378	8.80664
1110020A21Rik	181.359	168.05	149.806	80.0522	68.6559	95.6789
1110020G09Rik	7.52043	9.05451	3.37337	5.59728	4.43297	4.87621
1110021J02Rik	10.0017	5.80816	5.75489	10.6717	8.8658	9.06151
1110021L09Rik	1.3463	1.3793	1.34081	1.89743	1.74809	1.82686
1110028C15Rik	7.20891	10.0425	5.19147	6.16495	5.45236	5.28236
1110028F11Rik	1.09114	1.06655	1.1104	1.09448	1	1
1110028F18Rik	1.80194	1.36598	1.42497	1.41564	1.43309	1.53614
1110031I02Rik	31.6054	18.1414	25.9134	12.9775	19.1678	12.2313
1110032A03Rik	16.3845	11.4953	15.4353	11.981	12.1821	13.5826
1110032A04Rik	6.22447	13.7594	18.6745	7.13052	6.15529	8.4091
1110032F04Rik	1.62413	1.52585	1.31984	1.56402	1.484	1.29346
1110034A24Rik	3.85524	2.57221	3.63636	3.23192	2.95489	3.43194
1110034B05Rik	30.6552	31.0078	30.245	22.8306	19.727	26.7104
1110034G24Rik	14.7634	11.3784	11.2968	8.89502	9.35613	8.90426
1110035M17Rik	1.68452	1.74974	1	1	1.49291	1.78452
1110036E04Rik	1	1	1	1.13746	1	1
1110037F02Rik	8.93264	12.5727	8.79069	13.058	9.19415	11.3454
1110038B12Rik	4.77914	6.46049	4.26276	7.26684	4.86719	8.76746
1110038D17Rik	2.81115	2.47627	2.32647	5.45341	5.00351	4.73313
1110038F14Rik	43.4032	35.9033	38.9763	50.4602	51.427	38.7004
1110046J04Rik	2.39235	1.87145	1.60232	3.06185	1.28646	2.21582
1110049F12Rik	54.9118	62.8254	88.2927	68.7817	74.9505	63.9306
1110050K14Rik	1	1	1	1	1	1
1110051M20Rik	10.4391	8.22058	7.1055	3.52932	3.68178	5.12119
1110054M08Rik	4.68224	3.56071	3.54866	4.51404	5.41919	3.00962
1110054O05Rik	31.0454	24.9561	25.3383	28.3007	24.815	26.1251
1110057K04Rik	5.61982	4.2144	5.34178	9.65823	6.89699	9.25128
1110058L19Rik	281.871	261.093	255.784	194.589	168.153	212.782
1110059E24Rik	132.667	124.68	115.706	102.736	84.4795	94.5587
1110059G10Rik	51.5075	49.4268	45.7792	20.1609	20.3416	22.0195
1110059M19Rik	1.75563	3.48292	4.81363	2.04438	1.90686	1.7698
1110065P20Rik	21.8339	20.538	22.1531	26.125	18.5025	19.1033
1110067D22Rik	12.0289	15.1659	7.29716	16.7253	18.1751	15.5438
1190002F15Rik	2.50757	1.22016	1	1.4167	1.65131	1
1190002H23Rik	1.96316	1.46886	1	1.6656	2.84948	1.61326
1190002N15Rik	41.8622	64.6959	31.4045	20.8277	20.0391	22.5271
1190003J15Rik	1	1	1	1	1	1
1190003K10Rik	1	1.46598	1.54108	1.1764	1.0919	1.29255
1190005F20Rik	12.4393	11.8215	9.89136	13.0018	15.1733	13.6682
1190005I06Rik	114.543	80.9253	106.883	127.912	121.938	116.015
1190007F08Rik	26.5702	30.1688	17.1034	7.54148	5.96857	7.66989
1190007I07Rik	69.7406	56.4255	37.0761	44.6539	36.654	46.1168
1200009I06Rik	1.04192	1.12243	1.02539	1.14484	1.09055	1.12811
1200011I18Rik	9.97637	11.8713	10.3195	8.49493	8.46537	8.70546
1200011M11Rik	29.4845	35.2608	29.7824	73.0548	66.206	68.2548
1200014J11Rik	14.7221	17.4533	19.7668	19.5122	18.8723	20.4796
1200016B10Rik	23.1437	28.8937	27.5428	37.9946	34.7149	41.6514
1300001I01Rik	3.74245	3.56322	2.58119	2.62229	4.47562	2.17343
1300002E11Rik	294.532	305.691	316.647	79.3933	91.8001	96.3125
1300002K09Rik	9.07413	9.21971	8.50738	10.7008	9.37124	11.956
1300010F03Rik	5.55692	5.16822	5.27398	9.29514	9.3471	7.93454
1300014I06Rik	1.34165	1.19958	1.12415	1.09444	1.34442	1.15663
1300015D01Rik	1	1	1	1	1	1
1300017J02Rik	1.27517	1.2813	1.39996	1.1141	1	1.4205
1300018I17Rik	20.0328	23.7857	12.6877	8.46348	11.4223	9.08282
1300018J18Rik	2.37447	1.81063	2.1846	3.52074	4.00727	2.81763
1500001M20Rik	77.4176	60.1736	63.3536	60.6867	58.1598	59.6595
1500002O10Rik	1.16639	1.36448	1.70538	1.45993	1.71887	1.63565
1500002O20Rik	3.36044	2.55943	2.32745	4.88383	7.47509	4.86471
1500003O03Rik	20.1708	27.1513	23.7877	38.3388	35.6487	39.7691
1500004A13Rik	1.33278	1.24299	1.32246	1.91987	2.15021	2.22046
1500009C09Rik	1.08527	1	1.10335	1	1	1
1500009L16Rik	1.57563	1.92471	1.2789	1.15912	1.2487	1.08796
1500010J02Rik	2.35712	2.20181	1.78381	2.59082	2.92675	2.09921
1500011B03Rik	67.1133	55.2723	68.2564	68.3993	68.6246	70.2485
1500011H22Rik	97.8563	67.3438	76.6721	46.1953	48.0933	45.2685
1500011K16Rik	25.2618	25.8571	20.4777	22.1854	15.3556	21.8368
1500012F01Rik	19.1419	13.312	14.831	47.9036	34.0433	44.5416
1500012K07Rik	1.28003	1	1	1.19352	1	1
1500015A07Rik	2.99114	2.855	3.12071	6.40909	4.95526	6.03622
1500015L24Rik	1	1	1	1	1	1
1500015O10Rik	1	1	1	1	1	1
1500016L03Rik	1	1	1	1	1	1
1500017E21Rik	4.014	7.43313	4.735	2.40994	2.40237	2.20459
1500031L02Rik	12.8772	8.17162	13.4498	15.3111	16.1863	15.8922
1500032L24Rik	155.656	126.816	151.551	139.092	139.506	118.481
1520402A15Rik	2.95705	3.17757	2.46746	4.73532	3.81848	5.55715
1600002D24Rik	134.248	160.572	75.9956	28.3107	24.0743	28.5704
1600002H07Rik	16.6944	12.6317	15.4533	18.9545	20.3434	16.7642
1600002K03Rik	9.41412	8.26102	5.94143	5.75745	4.85563	9.18227
1600010M07Rik	2.10653	1.202	1.67015	2.9117	1.5976	5.65004
1600012F09Rik	45.3279	42.02	48.3922	19.4726	21.3656	22.4209
1600012H06Rik	2.33507	1.79587	1.84018	3.82602	3.10076	2.92672
1600014C10Rik	1.81355	1.56595	1.04692	1.50867	1.30686	1.29601
1600014C23Rik	2.45187	1.79511	1.8793	2.00333	1.7841	1.55466
1600014K23Rik	1.1792	1.13085	1	1	1.12904	1
1600015I10Rik	1	1	1	1	1	1
1600016N20Rik	1.49474	1.09031	1.33708	1.4701	1.35625	1.56702
1600019K03Rik	1	1	1	1	1	1
1600020E01Rik	11.8258	7.1483	9.01347	13.0096	8.57896	8.8121
1600021P15Rik	9.16378	12.0252	2.00805	2.0407	2.42684	1.87812
1600025M17Rik	1	1	1	1.22963	1	1
1600027N09Rik	22.3414	29.3028	40.1943	31.6125	27.4156	33.965
1600029D21Rik	1	1	1.12611	1	1.09997	1
1600029I14Rik	1	1	1	1	1	1
1600029O15Rik	2.27823	2.24447	2.50526	1.98148	1.81816	2.24794
1700001C02Rik	1	1	1	1	1	1
1700001C19Rik	1	1	1	1	1	1
1700001D01Rik	1	1	1	1	1	1
1700001F09Rik	1.67142	1	1.20332	1	1	1
1700001G11Rik	6.84998	4.09324	5.8868	1.1394	1.29052	1.77065
1700001G17Rik	1.66554	1.24299	1.70538	1.22996	1.59906	1.63565
1700001J03Rik	1	1	1	1	1	1
1700001J11Rik	1.10068	1.11028	1.06098	3.08739	2.52253	3.23097
1700001K19Rik	1	1	1	1.10502	1	1
1700001K23Rik	1	1	1	1	1	1
1700001L05Rik	10.3555	14.3182	8.74907	13.2242	10.9211	11.9626
1700001L19Rik	2.4922	2.50468	4.18454	2.17851	1.40934	2.73735
1700001O22Rik	1.14445	1.1105	1.09165	1	1.31206	1
1700001P01Rik	1	1	1.32869	2.68776	1.39081	1.82936
1700003C15Rik	1	1	1	1	1	1
1700003D09Rik	1.09618	1	1	1	1	1
1700003E16Rik	1	1	1	1	1.04446	1
1700003F12Rik	1	1	1	1	1	1
1700003F17Rik	1	1	1	1	1	1
1700003G13Rik	1	1	1	1	1	1
1700003G18Rik	1	1.80021	1.33185	1.18933	1.39457	1.20933
1700003H04Rik	1	1	1	1	1	1
1700003L19Rik	1	1	1	1	1	1.16067
1700003M02Rik	3.56294	2.26598	2.59785	6.26134	4.63677	6.01081
1700003M07Rik	1.1923	1.23403	1.11647	1.0443	1.09232	1.14693
1700003P14Rik	1.14427	1.84277	1.43688	1.1994	1.10389	1.3307
1700006A11Rik	1	1	1	1	1	1
1700006E09Rik	1	1	1	1	1	1
1700006F04Rik	1	1	1	1	1	1
1700006H21Rik	1.54532	1.1991	1.9908	1.18843	1.39268	1.41666
1700007B14Rik	1.06197	1.04525	1	1	1	1.14206
1700007F19Rik	1	1	1	1	1	1
1700007G11Rik	1	1.12667	1.21013	1.23977	1.12492	1.13255
1700007I08Rik	1	1	1	1	1.06328	1
1700007J10Rik	13.4405	12.1026	19.265	16.8916	15.2064	17.4183
1700007K09Rik	1	1	1	1	1	1
1700007K13Rik	1	1.97094	1.23009	1.13127	1	1
1700007L15Rik	14.2235	10.9622	8.88142	11.7338	8.40598	9.17908
1700007P06Rik	2.84126	3.68895	3.56478	2.52691	2.32586	3.673
1700008A04Rik	1	1	1	1	1	1
1700008F21Rik	1	1.19721	1	1	1.19448	1.20636
1700008I05Rik	1	1	1	1	1	1
1700008J07Rik	1.56272	1.59766	1.89847	4.28773	3.50488	3.34519
1700008K24Rik	1	1	1	1	1	1
1700008O03Rik	1.16121	1	1.2929	2.44826	1.34825	1.61587
1700008P02Rik	1	1	1	1	1	1
1700008P20Rik	1.16712	1.12203	1.20242	1.11549	1	1.51075
1700009C05Rik	1	1	1	1	1	1
1700009J07Rik	1	1	1	1	1	1
1700009N14Rik	1	1	1	1	1	1
1700009P17Rik	1.13732	1	1	1.0949	1.19776	1.20984
1700010B08Rik	1.1647	1.12027	1.29925	1.22764	1.1186	1.62922
1700010D01Rik	41.5661	51.4969	51.0721	22.3589	24.0905	31.6999
1700010I02Rik	1.49125	1	1.29752	1	1.70748	1
1700010I14Rik	10.4639	9.35225	11.5561	8.95168	10.5113	10.52
1700010J16Rik	1	1	1.10106	1.46128	1.12016	1
1700010K23Rik	1	1	1	1	1	1
1700010M22Rik	1	1.15242	1	1	1	1
1700011A15Rik	3.4458	4.80994	6.92501	3.36627	2.64376	3.86541
1700011B04Rik	1	1	1.77731	1.53218	1.18484	1.5884
1700011E24Rik	1.17725	1.12943	1.10735	1.12249	1.25527	1
1700011F03Rik	2.32308	2.65618	2.83154	1.91433	1.1361	1.8665
1700011F14Rik	32.272	31.7607	29.0959	19.3067	17.2839	20.4507
1700011H14Rik	1.11835	1	1.28672	1	1	1
1700011I03Rik	1	1	1	1	1	1
1700011J10Rik	20.2174	19.4451	18.641	10.6888	11.1827	9.95774
1700011L22Rik	1	1	1	1	1	1
1700011M02Rik	1	1	1	1	1	1
1700012A03Rik	4.20603	3.34102	3.33	7.5359	4.80919	5.28682
1700012A16Rik	4.83839	4.43566	4.67445	4.89328	7.99905	4.12199
1700012B07Rik	3.74381	5.75562	2.54205	2.60741	2.52404	2.42177
1700012B09Rik	3.84341	6.1906	2.14804	2.14623	2.53561	1.90523
1700012B15Rik	1.39347	1.19154	1.31773	1.63446	2.13332	1.70148
1700012D01Rik	1.23212	1.1695	1.28116	2.44371	3.00579	2.24151
1700012D14Rik	13.3359	6.48288	6.35963	2.29726	2.15863	2.8441
1700012I11Rik	3.32044	2.69437	2.736	1.75462	1.58973	1.73005
1700012L04Rik	1	1	1	1	1	1
1700012P22Rik	1	1	1	1	1	1
1700013D24Rik	1	1	1.41833	1	1	1.26388
1700013F07Rik	1.58749	1	1.1779	1	1	1
1700013G23Rik	1.70137	2.28033	2.27431	3.42343	2.01008	4.75122
1700013G24Rik	1	1	1	1	1	1
1700013H16Rik	1.11174	1	1	1	1	1.08538
1700013N18Rik	1	1	1.05277	1.18065	1	1
1700014N06Rik	1	1	1	1	1	1
1700015E13Rik	1.22392	1.327	1	1.46422	1.32248	1.34217
1700015F17Rik	1	1	1.13641	1	1	1
1700015G11Rik	12.14	7.32673	11.8697	8.69841	5.01085	6.20158
1700016C15Rik	1	1	1.50661	1	1	1.15979
1700016D06Rik	1.21525	2.17881	1.91254	1.74375	1.61999	1.65786
1700016G22Rik	1	1	1	1	1	1
1700016H13Rik	6.2625	3.28399	6.57431	5.45483	5.07146	7.57469
1700016K19Rik	2.5896	3.78572	3.59932	2.75762	1.68678	2.70038
1700016L04Rik	1	1	1.09777	1	1	1.12335
1700016L21Rik	1	1	1	1	1	1
1700016M24Rik	1	1	1	1	1	1
1700016P04Rik	1	1	1	1	1	1
1700017B05Rik	3.98795	4.9061	3.75818	8.97635	11.6364	7.2414
1700017D01Rik	1	1.16813	1.20917	1.23868	1.2487	1.08796
1700017G19Rik	1	1	1	1	1	1
1700017J07Rik	1	1	1.51511	1.29388	1	1
1700017N19Rik	1	1	1.04645	1	1	1
1700018A04Rik	1	1	1	1	1	1
1700018A14Rik	1	1	1	1	1	1
1700018B08Rik	30.0141	27.8862	28.9731	25.4562	21.4241	27.9404
1700018B24Rik	82.9719	78.4677	78.4432	72.9974	54.6345	75.7621
1700018C11Rik	1	1	1	1	1	1
1700018F24Rik	1	1	1	1	1	1
1700018G05Rik	1	1	1	1	1	1
1700018L02Rik	1.10928	1.07979	1.13236	2.35929	1.6295	1.58446
1700018L24Rik	1	1	1.48354	1	1	1
1700019A02Rik	1	1	1.32636	1	1	1.20587
1700019B03Rik	1.8898	2.18132	3.40051	1.5031	1.58248	1.98889
1700019B21Rik	1	1.15326	1	1	1	1.22328
1700019D03Rik	33.9258	36.7992	42.4157	29.1296	20.8012	45.2329
1700019E08Rik	1	1	1	1	1	1
1700019E19Rik	286.519	257.312	289.292	212.453	200.563	209.101
1700019G17Rik	1.37106	1.37698	1.38521	2.22449	2.06313	2.21934
1700019G24Rik	1	1	1	1	1.26389	1.56001
1700019L03Rik	1.46489	1.22631	1.23463	1.21418	1.11159	1.1776
1700019M22Rik	1	1	1	1	1	1
1700019N12Rik	1	1	1	1	1	1
1700019N19Rik	1	1	1	1	1	1
1700019O17Rik	1	1	1	1	1	1
1700020A23Rik	1	1	1	1	1	1
1700020C07Rik	1	1	1.23843	1.4081	1.14175	1.30081
1700020D05Rik	1.13985	1	1	1.19328	1.3021	1
1700020G17Rik	1	1	1	1.19399	1	1
1700020I14Rik	7.16277	6.88734	8.79491	7.58179	6.79687	8.12309
1700020L24Rik	1	1	1	1	1.33867	1
1700020M21Rik	1	1	1	1	1	1
1700020N01Rik	1	1	1	1	1	1
1700020N15Rik	1	1	1	1	1	1
1700020N18Rik	1	1	1	1	1	1
1700020O03Rik	7.74958	8.45997	5.47795	8.20857	11.5821	6.64939
1700021C14Rik	103.45	96.2385	115.127	37.1106	30.035	37.4672
1700021F05Rik	61.1074	51.3657	45.3599	36.8633	32.8113	37.8913
1700021F07Rik	80.2855	49.1814	113.937	68.768	73.3041	70.5466
1700021K19Rik	33.5774	37.4822	27.2749	40.7378	65.0755	35.7212
1700021N21Rik	1	1	1	1	1	1
1700022A21Rik	1	1	1	1	1	1
1700022A22Rik	1	1	1	1	1	1
1700022E09Rik	1	1	1	1	1	1
1700022H16Rik	1	1	1	1	1	1
1700022I11Rik	1	1	1	1	1	1
1700022P22Rik	1	1	1	1	1	1
1700023A16Rik	1.85695	1.31287	5.54123	2.03636	2.61983	2.96431
1700023C21Rik	1	1	1	1	1	1
1700023E05Rik	3.63309	2.3184	2.86806	2.40371	1.37921	1.9197
1700023F02Rik	1	2.17253	1.97251	2.66453	2.15629	1
1700023F06Rik	1.24695	1	1	1.08532	1	1.09434
1700023L04Rik	24.1465	30.7365	27.1505	36.8098	30.4656	46.2677
1700024B18Rik	1	1	1	1	1	1
1700024F13Rik	2.22552	1.53692	1.89065	1.16938	1	1.7491
1700024G13Rik	1	1	1	1	1.84568	1
1700024P03Rik	1	1	1	1	1	1
1700024P04Rik	1	1	1	1	1	1
1700024P16Rik	21.214	23.0551	13.7366	12.8469	13.7363	12.1084
1700025B11Rik	8.53264	4.82629	9.92565	14.5796	13.2632	19.2672
1700025C18Rik	1	1.16711	1.27721	1.31631	1.1648	1.34973
1700025E21Rik	2.00331	2.40231	3.06596	1.55468	1.36123	1.68993
1700025F22Rik	3.66915	4.3133	3.74809	3.39791	1.3844	3.03941
1700025F24Rik	3.4777	3.77411	6.20198	3.28299	2.42732	3.01933
1700025G04Rik	3.84045	4.19827	4.36825	5.55267	5.16806	5.09437
1700025K23Rik	112.373	105.424	105.589	54.0075	52.4889	65.8984
1700025K24Rik	1	1	1	1	1	1
1700025M24Rik	1	1	1.18604	1.42458	1	1.23471
1700025N23Rik	34.4738	35.577	44.4134	50.8758	57.4383	51.4037
1700026D08Rik	1	1.07635	1	1	1	1
1700026D11Rik	1	1	1	1	1	1
1700026F02Rik	1	1	1	1	1	1
1700026J04Rik	9.06309	11.5977	13.791	15.6672	12.9118	13.083
1700026L06Rik	1.48811	1	1	1	1.35148	2.11884
1700027A15Rik	1	1	1	1	1	1
1700027A23Rik	1	1	1	1	1	1
1700027D21Rik	1.80905	1.22154	1.42874	1	1.21847	1.15454
1700027F09Rik	1	1	1	1	1	1
1700027H10Rik	1	1	1	1.20782	1.86617	1
1700027I24Rik	1	1.16915	1	1.16009	1	1
1700027J07Rik	1	1	1	1	1	1
1700028B04Rik	1	1	1.19835	1	1	1
1700028D13Rik	3.00344	2.95053	3.42669	2.3845	1.64117	2.19059
1700028E10Rik	3.52368	3.21498	4.31248	2.71199	2.04774	1.78425
1700028I16Rik	18.7918	12.3309	15.5021	8.30317	7.93558	9.79016
1700028J19Rik	13.6381	7.85771	17.0805	5.32679	5.425	7.73285
1700028K03Rik	50.9655	41.6536	46.7392	14.3026	13.8148	14.4195
1700028M03Rik	1	1	1	1	1	1
1700028P14Rik	8.8958	7.64282	9.42037	13.455	9.52843	11.2297
1700028P15Rik	1	1.12764	1	1	1	1.13356
1700029B22Rik	1	1	1	1	1	1
1700029F09Rik	390.191	386.685	410.281	225.71	201.576	248.299
1700029F12Rik	6.71102	4.53626	9.559	8.4416	9.11996	9.41569
1700029G01Rik	1.8311	1.45116	1.89598	1.94061	2.4051	1.56548
1700029H14Rik	1	1	1	1	1	1
1700029I01Rik	1.29642	1.37929	1.1204	1.30193	1.34447	1.18021
1700029I15Rik	1.71026	1	1	2.96334	2.0229	1
1700029J03Rik	1	1	1	1	1	1
1700029J07Rik	5.08982	3.98637	5.24616	3.20515	2.45632	3.06037
1700029J11Rik	1	1.18702	1	1	1	1.58708
1700029M20Rik	1	1	1	1	1	1
1700029N11Rik	1	1	1	1	1	1
1700029P11Rik	2.94591	4.8567	4.61968	2.92106	2.80156	3.9736
1700030A11Rik	8.33167	4.04179	5.03663	7.33329	3.51972	5.32872
1700030C10Rik	38.7918	42.9953	20.3457	11.83	17.0903	12.172
1700030F04Rik	1.53252	1	1	1	1	1
1700030F18Rik	10.8394	12.1761	11.4283	7.79961	8.47878	7.68259
1700030J22Rik	8.24963	8.97054	6.01427	10.1659	11.9449	8.86816
1700030K09Rik	19.4063	13.8038	28.1078	24.8808	27.8035	18.3543
1700030L20Rik	2.02154	1.31968	1.88382	4.12633	2.78643	4.01058
1700030M09Rik	1	1	1	1	1	1
1700030N03Rik	2.78913	4.48378	4.97304	3.88493	5.29441	4.64537
1700030O20Rik	2.16895	6.33475	8.07952	2.81758	1.42087	3.67946
1700031A10Rik	1	1	1	1	1	1
1700031F05Rik	1.59157	1.07199	1.17914	3.86166	2.8459	2.43132
1700031M16Rik	1.91915	1.80539	2.55866	1.63519	1.66186	1.70229
1700031P21Rik	1	1	1	1	1	1
1700034E13Rik	1	1	1	1	1	1
1700034F02Rik	1.76058	1.38448	1.60237	1.24257	1.63194	1.2682
1700034G24Rik	1	1	1	1	1	1
1700034H14Rik	57.2181	51.2639	54.1214	28.6488	25.8947	34.4698
1700034H15Rik	1.54822	1.36028	1.36522	1.45463	1.29608	1.41888
1700034I23Rik	1	1	1	1	1	1
1700034J05Rik	1	1.09108	1	1	1.0898	1
1700034K08Rik	23.629	21.9567	25.9026	24.0756	17.6921	21.8745
1700034O15Rik	1	1	1	1	1	1
1700034P13Rik	1.70682	1.25806	1.53509	4.11392	3.41761	2.55267
1700036G14Rik	1	1	1	1	1	1
1700037C18Rik	1.12763	1.27959	1.46378	1.61741	2.10286	1.58511
1700037H04Rik	2.97835	2.12356	2.46441	4.03813	4.79886	3.68726
1700039E15Rik	1.29836	1.70806	1.63245	2.13403	1.75196	2.25383
1700039E22Rik	1	1	1	1	1	1
1700040I03Rik	85.0835	70.7526	87.8788	104.051	86.7009	99.3568
1700040L02Rik	1	1	1.06676	1	1	1.08422
1700040N02Rik	1	1	1.07116	1.0812	1	1
1700041C23Rik	1	1	1	1	1	1
1700041M19Rik	1	1	1	1	1	1
1700042B14Rik	20.5309	30.9878	42.3187	32.2465	25.6598	35.5474
1700042G07Rik	1	1	1	1	1	1
1700042G15Rik	1	1	1	1	1	1
1700042O10Rik	1	1	1	1	1	1
1700044C05Rik	1	1	1.10018	1.11431	1	1
1700044K03Rik	1	1	1	1	1	1
1700045H11Rik	1	1.42788	1.17744	5.25193	4.37561	7.71586
1700045I19Rik	2.50271	2.6037	4.15031	4.11539	2.33178	3.73794
1700046C09Rik	1	1	1.38562	1.66001	1.22924	1.72974
1700047G03Rik	1	1.13085	1	1	1	1
1700047L14Rik	1	1	1	1	1	1
1700047M11Rik	5.0198	6.17983	7.87393	4.75837	4.91621	6.23943
1700048M11Rik	9.98696	6.07081	7.67978	7.21054	5.41228	8.49086
1700048O20Rik	22.3531	22.1604	19.8523	9.00096	10.3354	10.6408
1700049E15Rik	1	1.11607	1.48135	5.39404	3.63268	6.58696
1700049E22Rik	1	1	1.45561	1	1	1
1700049G17Rik	1.06902	1.18479	1	1.12719	1.11597	1.15821
1700049L16Rik	1	1	1	1	1	1
1700051A21Rik	1	1	1	1	1	1
1700052I22Rik	1	1	1	1	1	1
1700052K11Rik	1.41277	1.11302	1.28123	1.42787	1.48299	1.47307
1700052N19Rik	3.34945	3.75287	3.1178	3.4543	2.6918	3.88056
1700054A03Rik	1	1	1	1	1	1
1700054K19Rik	1	1	1	1	1	1
1700054M17Rik	1.4729	1	1.57281	2.96084	3.38371	5.33596
1700054N08Rik	3.81593	5.85392	3.29252	6.1361	4.45706	5.55
1700054O13Rik	1	1	1	1	1	1
1700055C04Rik	1	1	1	1	1	1
1700055N04Rik	1	1	1	1	1	1
1700056E22Rik	5.03317	4.38129	3.53308	5.0259	5.94792	4.19573
1700057G04Rik	1	1	1	1	1	1
1700057H15Rik	1	1	1	1	1	1
1700057K13Rik	16.109	12.5122	12.3386	2.70237	3.83818	4.01154
1700058G18Rik	1	1	1.12573	1	1	1
1700060C16Rik	1	1	1	1	1	1
1700060C20Rik	1	1	1	1	1	1
1700061F12Rik	3.01427	4.55446	7.30284	1.57999	1.48348	2.53903
1700061G19Rik	1.20253	1	1.15333	1.13996	1.03646	1.03869
1700061I17Rik	1	1.18936	1.15706	1.17921	1.09337	1.39629
1700061J05Rik	1	1.11276	1.09353	1	1	1.10032
1700063A18Rik	1	1	1	1	1	1
1700063D05Rik	9.12484	10.5582	6.19402	7.55055	8.63821	5.1386
1700063O14Rik	1	1.57793	1.719	1.27348	1.85488	1.30237
1700064J06Rik	1	1	1	1	1	1
1700064M15Rik	1.51688	1	1.7826	4.21479	1.7444	1.19747
1700065D16Rik	1	1	1.02689	1.09205	1.06394	1.06785
1700065I16Rik	1.18715	1.54662	1.11334	1.25866	1.67381	1.71497
1700065I17Rik	1	1.46234	1	2.09391	1	1.24189
1700065J11Rik	1	1	1	1	1	1
1700065J18Rik	1	1	1	1	1	1
1700065O20Rik	1	1.16711	1	1	1	1
1700066B17Rik	1	1	1	1	1	1
1700066B19Rik	1.09911	1.07237	1.03001	1.03425	1.03568	1.15145
1700066J24Rik	1	1	1	1	1	1
1700066M21Rik	19.1353	29.5333	13.9041	44.7797	43.1925	41.3268
1700066N21Rik	1	1	1	1	1	1
1700066O22Rik	1	1	1	1	1	1
1700067G17Rik	1	1	1	1	1	1
1700067K01Rik	100.728	60.2968	97.6372	39.4867	45.2065	41.1774
1700067P10Rik	1	1	1	1	1	1
1700069L16Rik	1.22795	3.16379	3.34688	1.31505	1.16414	1.69666
1700069P05Rik	1	1	1	1	1	1
1700071K01Rik	1	1	1	1	1	1
1700071M16Rik	1	1	1	1	1	1.11519
1700072B07Rik	1	1	1	1	1	1
1700072E05Rik	1	1	1	1	1	1
1700072O05Rik	1	1	1	1	1	1
1700073E17Rik	1	1	1	1	1	1
1700074H08Rik	1	1	1	1	1	1
1700074P13Rik	1	1	1.09567	1	1.05688	1
1700080E11Rik	1	1	1	1	1	1
1700080N15Rik	1	1	1	1	1	1
1700080O16Rik	1.18236	1	1.27611	1.06301	1	1.209
1700081H04Rik	1	1.18053	1	1	1	1
1700081H22Rik	1	1	1	1	1	1
1700081L11Rik	8.21748	11.9325	7.88193	12.8013	12.3688	12.4396
1700084C01Rik	1	1	1	1	1	1
1700084E18Rik	1	2.08548	1.90031	42.7769	20.9816	37.3464
1700084F23Rik	11.8547	11.4029	13.244	12.2519	9.40251	12.0928
1700084J12Rik	1	1	1	1.14945	1.15573	1
1700085B03Rik	1.29449	1.18291	1.17834	1	1	1
1700085C21Rik	1	1	1	1	1.09347	1
1700086L19Rik	1.74129	1.67661	2.34685	1.38421	1	1.42403
1700086O06Rik	2.65962	2.19874	8.61441	6.70402	6.50731	7.7168
1700088E04Rik	3.17302	2.7454	2.31605	2.12627	1.39119	1.91318
1700090G07Rik	1	1	1	1	1.14976	1.31782
1700091E21Rik	1	1	1	1	1	1
1700092C02Rik	1	1	1	1	1	1
1700092C10Rik	1	1	1	1	1	1
1700092E19Rik	1	1	1	1	1	1
1700092K14Rik	1	1	1.36119	5.53347	8.72994	9.65776
1700092M07Rik	1	2.41669	4.13339	1.89384	7.51967	6.92962
1700093K21Rik	13.766	11.5149	20.9468	12.4913	8.21589	13.017
1700094D03Rik	2.89106	2.78359	3.74391	3.01471	3.21279	3.16734
1700094J05Rik	2.43726	2.25937	3.08907	3.68173	4.41531	3.41594
1700094M24Rik	1	1	1	1	1	1.18931
1700095A21Rik	1.26353	1.19243	1.399	1.18211	1.4744	1.50337
1700095B10Rik	1	1	1.09252	1	1	1
1700095B22Rik	1	1.18786	1	1	1	1
1700096J18Rik	1	1	1	1	1	1
1700096K18Rik	1.09155	1.93585	2.21975	2.83466	2.12065	4.07768
1700097N02Rik	21.9812	20.7347	29.1058	18.694	14.9558	17.5744
1700100L14Rik	1	1.17411	1	1	1.17169	1
1700101E01Rik	1.94064	1.4579	2.04442	1.5417	1.22583	1
1700101I11Rik	1	1	1	1	1	1
1700101O22Rik	1.83696	1.61115	1	1	1	2.91848
1700102H20Rik	14.1671	9.8234	5.87881	11.7364	7.62949	6.71546
1700102P08Rik	1.38247	1	1.07721	1.52861	1.82622	1.58446
1700104A03Rik	1	1	1	1	1	1
1700105P06Rik	1	1	1.58996	1.22439	1.70145	1.2481
1700106J16Rik	1	1	1	1	1	1
1700106N22Rik	61.5406	51.4061	68.5178	39.202	33.4298	40.4171
1700108F19Rik	1	1	1	1	1	1
1700108J01Rik	1	1	1	1	1	1
1700108M19Rik	1	1	1	1	1	1
1700109F18Rik	1	1	1	1	1	1
1700109G14Rik	1	1.14011	1.11621	1	1	1
1700109G15Rik	2.26502	1.46185	1.38307	2.3113	1.91091	2.93311
1700109H08Rik	1.22304	1.16286	1.40524	1	1.32121	1
1700109I08Rik	1	1	1	1	1	1
1700110C19Rik	1	1	1	1.15205	1	1
1700110I01Rik	1	1	1	1	1	1
1700110K17Rik	1	1	1	1.15627	1	1
1700110M21Rik	1	1.0502	1.08327	1	1	1.10505
1700111N16Rik	1.24564	1.53808	1.37191	2.52774	1.44219	1.84457
1700112E06Rik	6.96471	5.82625	8.42009	6.79304	5.41116	6.05011
1700112H15Rik	6.5597	8.53936	11.4621	10.0564	5.43237	7.9788
1700113A16Rik	10.0711	12.0039	8.53177	7.36981	4.37133	4.91262
1700113H08Rik	1	1	1	1	1	1
1700113I22Rik	15.1449	18.0818	23.4598	12.6548	12.426	13.5396
1700119H24Rik	1	1	1.18069	1	1	1
1700120C14Rik	4.09444	2.80764	7.37191	12.9753	10.8043	8.56593
1700120E14Rik	1	1.14449	1.11984	1	1	1.10079
1700120G07Rik	1	1	1	1	1	1
1700120K04Rik	1	1	1	1	1	1
1700121L16Rik	1	1	1	1	1.45977	2.46356
1700121N20Rik	1	1	1	1	1	1
1700122O11Rik	1	1	1	1	1	1
1700123I01Rik	3.18405	2.47665	3.54748	2.95652	2.33971	2.48334
1700123K08Rik	1	1	1	1	1	1
1700123L14Rik	1	1	1	1	1	1
1700123M08Rik	3.5122	5.15153	4.12301	6.75649	4.42756	5.7482
1700123O12Rik	1	1	1	1	1	1.71771
1700123O20Rik	6.27601	3.66713	3.00732	8.1986	7.86772	6.94346
1700123O21Rik	1	1.35339	1	1	1	1.18489
1700125D06Rik	1	1.23509	1.19499	1.44498	1	1
1700125G02Rik	1	1	1	1	1	1
1700125G22Rik	1	1.12667	1	3.03801	3.24851	1.92783
1700125H03Rik	1	1	1	1	1	1
1700125H20Rik	2.18261	1.64765	1.53717	1	1.42579	1.2259
1700126H18Rik	1	1	1	1	1	1
1700128A07Rik	1	1	1	1.38111	1.52949	1.42137
1700128F08Rik	1.1258	1.09186	1.45713	1.52161	1.18117	1.09612
1700129C05Rik	1	1	1	1	1	1
1810006J02Rik	1	1	1	1.10622	1	1.17617
1810006K21Rik	608.919	461.9	491.221	317.977	286.129	434.148
1810007C17Rik	5.52275	5.62349	6.20433	8.18864	6.04797	7.91135
1810007D17Rik	1	1	1	1.1464	1	1
1810007I06Rik	2.77346	2.29497	3.68516	4.06392	7.38518	9.80774
1810008A18Rik	13.1458	13.1618	14.1288	15.3079	19.7466	13.726
1810008I18Rik	1.46806	1.34178	1.85042	2.77903	2.17965	3.3246
1810009A15Rik	101.107	76.1228	90.6827	71.3301	52.7179	78.5479
1810009J06Rik	1	1	1	1	1	1
1810010D01Rik	1	1	1	1	1	1
1810010H24Rik	12.7158	10.9496	17.5047	7.16027	7.51067	9.75705
1810011H11Rik	1	1	1	1	1	1
1810011O10Rik	1.20226	1.07385	1.18375	1.13978	1.07282	1.15454
1810012K16Rik	1	1.49244	1.20422	4.26231	3.18527	3.57639
1810012P15Rik	6.07709	4.99904	5.22791	2.07207	2.3879	3.19104
1810013A23Rik	1	1	1	1	1	1
1810013D10Rik	269.676	250.005	312.263	206.939	168.096	221.148
1810013L24Rik	20.8206	26.8061	21.1731	12.0514	8.67702	12.9039
1810014B01Rik	2.52933	2.5869	1.92621	1.83436	1.8694	1.738
1810014F10Rik	1.25554	1.74639	1	1.1766	1.18401	1
1810018F18Rik	1	1	1	1	1	1
1810019D21Rik	9.21621	5.87941	8.34911	29.1694	24.4291	29.3446
1810019J16Rik	9.77304	7.08029	5.05123	27.6143	25.3056	22.0184
1810020D17Rik	10.3236	14.2941	16.7586	4.20538	3.24503	2.63418
1810020O05Rik	1.94641	1.09872	1.65506	1.56059	1.09736	1.2066
1810021B22Rik	1.25327	1.18494	1.30678	1.17503	1.18238	1.38703
1810022K09Rik	391.943	295.755	286.101	219.21	198.391	239.169
1810024B03Rik	1.32196	1.15673	1.065	1.37083	1.23184	1.492
1810026B05Rik	1.13846	1.19927	1.16251	1.23794	1.15834	1.24505
1810026J23Rik	12.0671	14.665	7.37676	15.7915	20.757	12.8619
1810027O10Rik	84.8448	60.39	64.2457	27.0218	27.3915	32.456
1810029B16Rik	40.4528	33.2915	35.279	25.0567	18.9182	23.7561
1810030J14Rik	1	1	1	1	1	1
1810030N24Rik	203.568	187.015	199.582	115.713	101.801	127.831
1810030O07Rik	247.241	266.137	274.748	289.314	300.763	292.263
1810031K17Rik	33.5645	34.1059	36.5488	62.2334	85.0475	59.8355
1810032O08Rik	1	1.04642	1.44199	1.67174	2.22492	1.13175
1810033B17Rik	2.10536	3.69042	2.56203	1.679	1.79595	1.56304
1810034E14Rik	1.42794	1.15624	1.30237	1.49289	1.15408	1.38147
1810035I16Rik	19.0404	23.1861	30.3272	41.6818	35.1857	43.8031
1810035L17Rik	272.387	280.057	304.36	101.732	101	152.873
1810037I17Rik	115.417	117.103	122.243	91.8022	86.1539	98.9129
1810041L15Rik	1.1596	1.65554	1.66454	1.48254	1.70393	1.564
1810043G02Rik	25.9035	21.0251	27.4634	23.7528	22.9481	22.9462
1810043H04Rik	190.821	179.782	184.51	190.026	169.382	190.477
1810044D09Rik	17.9744	19.2968	22.5395	24.1814	23.9908	30.0271
1810046J19Rik	112.441	81.757	79.3572	67.9483	59.969	60.6681
1810046K07Rik	3.04623	3.31593	3.60245	2.06055	1.66305	1.39086
1810048J11Rik	14.3008	12.3506	15.1297	10.7334	9.56539	10.8322
1810049H13Rik	3.06883	2.37332	1.45562	1.9098	1.81258	1.71851
1810053B23Rik	2.7362	2.44858	3.41755	1.90856	1.07585	1.18257
1810055G02Rik	31.5655	22.7732	31.1531	80.1864	77.1046	79.9366
1810058I24Rik	98.966	85.2753	85.7925	53.5367	48.8242	71.1717
1810062G17Rik	1.96725	3.94283	2.46449	1.55702	1.6965	1.86221
1810062O18Rik	1.41672	1	1.25238	1.28798	1.60015	1.1592
1810063B05Rik	15.68	20.0564	19.3987	31.7161	23.0225	28.1064
1810063B07Rik	29.2768	22.5194	22.2998	21.8912	14.835	18.8316
1810064F22Rik	1.76056	1.59503	2.61217	2.61433	2.29093	2.12073
1810065E05Rik	2.10655	2.84684	2.34032	1.87393	1.11383	1.12078
1810074P20Rik	10.1876	13.6721	15.6543	18.179	16.6952	18.6447
2010001E11Rik	1	1.03999	1.09951	1.60559	1.5127	1.54402
2010001M06Rik	1	1	1	1	1	1
2010001M09Rik	1.32471	2.42262	1.88495	1.56099	1.46764	1.2481
2010002M12Rik	85.301	91.7282	136.391	141.211	118.694	153.543
2010002N04Rik	1.63959	1.32692	1.27115	1.1768	1.13817	1.14661
2010003K11Rik	1.47342	1.51853	1.35839	1.57253	1.6818	1.63301
2010003K15Rik	1	1	1	1	1	1
2010003O02Rik	8.42166	11.8385	9.98958	22.1564	26.385	21.556
2010005H15Rik	6.98	4.33914	3.1304	5.37563	2.7731	3.41894
2010009K17Rik	1	1	1	1	1	1
2010010A06Rik	1	1	1	1.32148	1	1
2010011I20Rik	7.09927	6.77506	7.06856	6.88242	6.81574	7.06855
2010012O05Rik	10.3053	8.21671	7.19564	4.47488	4.57919	4.00292
2010015L04Rik	2.53124	2.379	2.11284	4.38619	3.64629	3.84693
2010016I18Rik	1	1	1	1	1	1
2010106C02Rik	1	1	1	1	1	1
2010106E10Rik	1	1.15804	1.06553	1.14957	1	1
2010106G01Rik	2.79141	2.93904	2.14876	1.93212	2.0775	1.98228
2010107E04Rik	1671.27	1405.16	1426	1131.35	963.286	1294.99
2010107G12Rik	1	1	1.03533	1	1	1
2010107G23Rik	37.0511	54.0302	33.8183	40.872	56.0906	35.446
2010107H07Rik	49.0928	36.1171	44.6897	38.1916	31.508	49.1198
2010109A12Rik	5.96971	5.59655	7.62159	7.63979	7.2029	8.8475
2010109I03Rik	2.82848	1.7912	2.18941	2.77839	2.75554	2.91452
2010109K11Rik	3.27894	3.46451	2.24043	2.33566	2.0594	1.79348
2010110P09Rik	1.94291	2.72128	4.14082	1.57016	1.16974	1.54034
2010111I01Rik	8.51792	7.01836	8.12203	7.76824	6.78601	8.58864
2010204K13Rik	1.66071	2.68854	3.60094	10.5867	5.99551	11.2885
2010300C02Rik	1.32901	1.1001	1.11624	1.13263	1.43435	1.35613
2010305A19Rik	28.2143	23.488	25.6194	16.7705	18.3543	17.2958
2010308F09Rik	2.27579	1.62105	1.25753	1.29388	1	1.32492
2010310C07Rik	1	1	1	1	1	1
2010315B03Rik	1	1	1	1	1	1
2010317E24Rik	6.353	2.82597	3.79233	6.58937	9.60953	6.79173
2010320M18Rik	12.7976	9.3069	6.10358	27.3513	22.5416	19.1893
2010321M09Rik	15.6874	13.1505	15.117	33.8306	27.2011	29.8698
2200002D01Rik	2.12843	1	1.45561	2.03975	2.35427	1.2874
2200002J24Rik	1.28072	1	1	1	1	1
2200002K05Rik	1.44721	1.1866	1.27085	1.2649	1.18402	1.29289
2210009G21Rik	154.762	161.782	159.878	206.941	203.951	230.816
2210010C04Rik	1	1	1	1	1	1
2210010C17Rik	57.2126	46.574	56.7605	45.1097	45.7487	48.8424
2210012G02Rik	6.662	8.12488	4.90916	6.04749	6.2051	6.63839
2210013O21Rik	12.5373	14.2749	9.89295	5.22807	6.03501	6.47611
2210015D19Rik	16.5358	13.8702	12.9827	11.7843	10.7824	13.6688
2210016F16Rik	24.2479	15.8456	17.3208	21.5485	19.9662	20.293
2210016L21Rik	6.10641	6.29471	6.13371	3.96422	3.42684	3.26294
2210018M11Rik	4.02141	4.91003	3.98937	12.5149	12.9338	12.1085
2210019I11Rik	11.8635	12.7643	12.4301	4.37195	3.91692	3.60268
2210020M01Rik	1	1	1	1	1.11151	1
2210021J22Rik	88.9689	67.8059	92.5866	100.774	99.7142	101.727
2210039B01Rik	4.6854	3.49172	2.81866	11.942	7.38876	7.77899
2210403K04Rik	16.4691	18.7424	23.626	14.3462	13.8204	17.0566
2210404J11Rik	3.1536	3.05641	4.0099	3.57585	3.3858	4.1644
2210404O07Rik	2.84322	2.12159	2.30236	3.12296	2.76969	3.34723
2210404O09Rik	1.96063	1.86649	1.54756	1.82005	1.61035	2.07938
2210407C18Rik	1	1	1	1	1	1
2210408F21Rik	1	1	1	1	1	1
2210408I21Rik	13.9036	14.4624	20.8917	23.7461	17.298	22.3488
2210409D07Rik	1	1	1	1	1	1
2210409E12Rik	5.60452	3.88188	8.96754	5.54572	6.21027	5.02074
2210411K11Rik	1.13456	1.09826	1.0815	1.09299	1.19379	1.30844
2210414B05Rik	1	1	1	1	1	1
2210415F13Rik	1.9509	1	1	1	1	1
2210416O15Rik	1	1	1	1	1	1
2210417A02Rik	18.7875	16.3936	20.9494	7.82904	8.82741	12.8291
2210417K05Rik	1	1.23576	1	1.22312	1	1.74007
2210420H20Rik	1.26944	1	1	1	1	1
2300002M23Rik	13.9914	9.44993	19.6452	11.3358	13.8924	12.8448
2300003K06Rik	1	1	1	1	1	1
2300005B03Rik	1	1	1	1	1	1
2300009A05Rik	10.8352	13.6734	10.6355	21.1903	17.4556	31.0589
2310001A20Rik	2.54952	3.68195	3.46774	5.5212	5.04986	4.55179
2310001H17Rik	1	1	1	1.20892	1	1.16811
2310001H18Rik	1	1	1	1	1	1
2310001K24Rik	1.44694	1.32635	1	1	1.32184	2.02448
2310002D06Rik	1	1	1	1	1	1
2310002J15Rik	1	1	1	1.27301	1	1.75462
2310002L09Rik	1	1	1	1	1	1
2310002L13Rik	1.11141	1.24406	1.06747	1	1.16045	1
2310003C23Rik	11.802	12.8819	12.5325	12.3887	16.2575	13.9622
2310003F16Rik	863.773	800.765	735.257	629.521	549.43	587.5
2310003H01Rik	3.95393	3.80123	3.43954	9.24492	10.3646	8.09342
2310003L22Rik	7.4472	8.40724	10.4749	5.54888	5.188	6.06387
2310004I24Rik	28.078	26.1998	33.5305	16.2268	15.4007	20.5399
2310004N24Rik	31.8612	19.9577	26.514	20.0701	26.0445	26.9504
2310005A03Rik	1.09578	1.20981	1	1.06619	1	1.14636
2310005E17Rik	1	1	1	1	1.08358	1.26604
2310005G13Rik	2.03506	1.66859	1.33754	1.2476	1.258	1.1825
2310007B03Rik	1	1	1	1	1	1
2310007L24Rik	1	1	1	1	1	1
2310008H04Rik	10.8056	11.9714	12.0868	9.68287	10.4502	12.4803
2310008H09Rik	6.43499	6.36995	4.05478	6.87788	6.50684	6.47674
2310008N11Rik	3.84931	4.92992	4.45126	3.40661	3.05173	2.69326
2310009A05Rik	42.552	40.0099	39.1073	31.6293	37.4749	48.1691
2310009B15Rik	12.1798	7.57612	11.3444	14.0912	9.49765	11.9149
2310010J17Rik	3.60147	7.17363	2.96941	14.0339	8.4931	11.9323
2310010M20Rik	2.50108	2.95729	3.46756	1.66686	1.69487	2.47461
2310011J03Rik	19.8784	13.5837	15.3273	21.0834	33.2081	16.8009
2310014F07Rik	1.12456	1	1	1	1	1
2310014L17Rik	1.30043	1.49359	1.18195	1.93427	1.3245	1.34432
2310015A10Rik	1	1.01793	1.05949	1.10183	1.12379	1.03753
2310015B20Rik	1.47686	2.04461	1.57761	1	1	1
2310015D24Rik	1	1	1	1.0871	1	1.0321
2310016D03Rik	1	1	1	1	1	1
2310016M24Rik	355.877	322.667	299.181	183.565	164.666	183.891
2310020H05Rik	1	1.48574	1	1.61294	1.47901	1.33885
2310021P13Rik	2.54154	3.46772	2.43635	2.96671	2.69357	2.41944
2310022A10Rik	8.80341	8.56364	7.10755	9.66383	15.4542	9.20322
2310022B05Rik	2.02846	2.74334	2.09002	2.26916	2.79855	2.4313
2310028H24Rik	1.48704	1.26672	1.62683	1.58902	1.78913	1.27909
2310030A07Rik	1	1	1	1	1	1
2310030G06Rik	1	1.24053	1.0665	1	1.2372	1.41948
2310030N02Rik	29.917	25.5391	31.135	10.0015	13.0996	14.0377
2310033E01Rik	228.08	165.072	242.328	178.59	147.041	211.92
2310033P09Rik	47.3813	36.633	44.2	48.6227	54.5006	44.836
2310034C09Rik	1	1	1.28022	1.21316	1	1
2310034G01Rik	2.95161	2.42505	4.19127	8.9572	8.44817	10.3943
2310034O05Rik	1	1	1	1	1	1
2310035C23Rik	15.2175	26.5506	20.1737	20.5397	16.7928	18.5895
2310035K24Rik	11.8592	10.9625	12.186	9.5306	8.01751	9.58079
2310036O22Rik	34.9603	70.1915	40.3289	42.5567	27.6014	51.5034
2310037I24Rik	24.6203	24.1421	24.9386	48.0683	43.1554	45.8216
2310039H08Rik	7.00916	6.70421	7.67211	31.8684	27.251	34.6702
2310039L15Rik	39.2512	27.9808	37.4039	45.4161	45.9698	55.0787
2310040G24Rik	7.57365	4.60788	3.19443	15.5391	6.43291	12.5641
2310042D19Rik	1.06266	1	1	1	1	1
2310042E22Rik	1	1	1	1.07279	1	1.08048
2310043J07Rik	12.1393	8.63792	16.714	14.4245	9.8038	11.8985
2310043L19Rik	1.69215	1.33693	1	1	1	1.35256
2310043O21Rik	1	1.39915	1	1	1	1.41766
2310044G17Rik	5.12489	5.33597	2.21322	5.53897	7.34078	4.70052
2310044H10Rik	7.90342	7.95635	7.39681	13.1175	16.4599	14.3976
2310045N01Rik	47.0495	38.1978	32.0265	21.2872	21.5174	24.3099
2310046A06Rik	7.81614	9.32238	11.0833	3.08492	2.77016	4.84195
2310046K01Rik	1	1	1	1	1.04246	1.07193
2310046O06Rik	4.6623	4.26718	3.66328	4.2876	6.93015	4.38398
2310047B19Rik	2.6659	2.72328	2.80765	3.1106	4.04895	3.70482
2310047M10Rik	1.42794	1.5208	1.17278	1.83791	3.003	1.70845
2310050B05Rik	1	1	1	1	1	1
2310050C09Rik	1	1	1	1	1	1
2310057J18Rik	1	1	1	1	1	1
2310057M21Rik	38.3681	33.8343	43.9273	32.8191	29.2147	33.4943
2310057N15Rik	1	1	1	1	1	1
2310061C15Rik	69.0531	69.3433	63.046	48.22	44.2933	50.9537
2310061I04Rik	75.0397	53.3764	76.2898	109.034	97.5684	112.125
2310061J03Rik	2.59127	2.3798	1.78303	3.54298	3.07685	3.73563
2310061N02Rik	1	1	1.11739	1	1.27915	1
2310065F04Rik	1	1	1	1	1	1
2310067B10Rik	1.47569	1.65996	1.3025	1.57528	1.68508	1.58154
2310068J16Rik	3.11294	1.81681	2.50549	3.40499	3.86399	2.99429
2310069B03Rik	1.07005	1	1	1	1	1
2310069G16Rik	24.2105	30.3431	35.3033	20.99	17.5888	23.6311
2310079F23Rik	1.8596	1.65092	1.57844	2.8701	3.95734	2.67845
2310079G19Rik	1.16885	1.24659	1.30678	6.25087	5.13393	6.67656
2310081J21Rik	1	1	1	1	1	1
2400001E08Rik	153.508	123.886	159.579	136.871	135.473	140.494
2400003C14Rik	24.1363	24.3168	23.6647	59.6494	47.9859	54.4402
2400009B08Rik	1.75635	1.55228	1.45807	2.56806	1	3.31161
2410001C21Rik	52.2243	48.796	61.8351	57.1265	63.549	60.7191
2410002F23Rik	6.57698	5.58716	7.13402	21.6877	28.8804	22.1589
2410002I01Rik	2.94755	3.52097	3.8147	6.23055	7.40639	5.1936
2410002O22Rik	43.1481	39.014	40.6153	34.0679	25.0008	33.2153
2410003K15Rik	82.0175	65.3152	53.3933	54.9546	47.0499	60.0548
2410003L11Rik	1.83804	1.40795	1.33836	1.38609	1.20115	1.42687
2410004A20Rik	428.369	472.772	557.874	549.53	609.005	509.757
2410004B18Rik	52.1481	51.7329	59.1935	61.5792	57.5235	53.5214
2410004I01Rik	1.30393	1.33289	1.46018	1	1	1
2410004N09Rik	3.9861	7.90475	4.01412	5.81501	2.07512	7.46444
2410004P03Rik	1	1.10709	1.17766	1	1	1.11206
2410006H16Rik	41.3553	36.9436	39.4064	67.8086	50.4964	89.0974
2410007B07Rik	1.27563	1.3019	1.33387	1.19048	1.09924	1.3159
2410012E07Rik	2.18621	2.08271	3.63415	1.34156	1.07118	1.83081
2410012M07Rik	13.6718	13.251	16.0059	14.6492	16.5987	12.0343
2410015M20Rik	102.356	74.8584	73.2831	78.905	66.0903	77.4941
2410016O06Rik	2.54309	2.70956	1.48338	1.91928	1.95789	1.89443
2410017I17Rik	1	1	1	1	1	1
2410017P09Rik	18.6545	16.972	16.1501	11.6287	9.70493	11.4484
2410018L13Rik	25.2541	25.559	11.6725	14.2255	13.7576	14.2472
2410018M08Rik	5.83412	6.78604	5.52736	13.7428	10.5457	11.6619
2410021H03Rik	31.6381	28.8901	28.7094	17.7971	16.7375	17.2306
2410022L05Rik	157.285	124.721	132.588	102.417	88.5602	104.248
2410042D21Rik	25.548	37.4709	28.8789	76.7653	62.2093	71.3115
2410057H14Rik	1	1	1	1	1	1
2410066E13Rik	1	1	1.04583	1.0523	1	1
2410075B13Rik	4.70918	3.22174	2.48255	8.03207	7.98728	8.43857
2410076I21Rik	37.5926	34.0932	27.0246	14.6878	12.7244	19.0836
2410088K16Rik	1	1	1	1.57912	1.90517	1.96045
2410089E03Rik	2.03261	2.22425	1.67918	2.29676	2.33522	2.11985
2410091C18Rik	42.6481	36.2881	48.9803	30.3442	28.6049	34.2739
2410114N07Rik	8.32365	6.12487	9.31643	2.47615	5.39469	5.42996
2410124H12Rik	1.22749	1	1.27555	1	1	1
2410127L17Rik	33.6247	49.8337	22.9499	14.169	13.1153	17.2189
2410131K14Rik	15.9749	11.8671	16.7593	21.8568	19.6043	16.6442
2410137F16Rik	1.07227	1	1.02189	1	1	1
2410137M14Rik	5.82795	4.14763	3.50625	4.21725	2.6141	4.68886
2410141K09Rik	6.13055	7.15464	6.10472	27.0849	18.9443	29.0005
2500003M10Rik	23.6978	25.806	31.3738	36.0207	42.7507	31.4497
2500004C02Rik	9.5448	12.5453	17.5029	15.6462	15.0016	14.8287
2510002D24Rik	1.44348	1.72861	1.20144	1.45971	2.19754	2.27068
2510003D18Rik	3.34992	5.00377	1.94879	2.35328	2.12809	2.79549
2510003E04Rik	15.2721	19.898	13.5698	14.0579	8.85255	15.8597
2510006D16Rik	20.6436	14.746	16.3667	11.8882	14.4083	11.475
2510009E07Rik	1.09192	1.05034	1.02783	1.01588	1.03309	1
2510012J08Rik	8.55315	9.25639	7.24532	9.6578	20.4758	8.98277
2510039O18Rik	5.51032	5.94011	2.58432	2.49611	2.75381	2.82647
2510049J12Rik	2.90366	3.13853	7.65145	3.79975	3.21436	4.02093
2600006L11Rik	1	1	1	1	1	1
2610001J05Rik	25.0211	27.7004	32.5565	18.1419	15.0636	18.6456
2610002D18Rik	86.9623	83.9896	132.578	134.44	144.278	132.198
2610002I17Rik	3.6962	4.04261	3.18957	5.86982	4.83884	5.30741
2610002J02Rik	36.9683	28.1044	26.0988	14.4582	9.27205	14.7814
2610002M06Rik	8.29916	7.17135	4.72261	8.34966	6.89661	8.83256
2610005L07Rik	2.15658	2.57189	1.94014	1.68821	1.60764	1.47882
2610008E11Rik	1.3398	1.10339	1.01715	4.56152	3.91585	3.33669
2610015P09Rik	6.40217	7.77606	8.96855	8.58097	7.9686	8.64747
2610016A17Rik	1	1	1.25565	1	1	1
2610017I09Rik	1	1.24334	1.40366	1.46059	1	1.76388
2610018G03Rik	1	1	1	1	1	1
2610019E17Rik	2.19459	1	2.44696	343.597	156.697	288.515
2610019F03Rik	25.9243	26.4941	27.9814	34.3327	35.2602	30.1054
2610020C07Rik	2.75167	2.36433	1.95478	3.05787	2.09317	2.91836
2610020H08Rik	9.07463	6.71017	7.13294	6.87835	6.29172	6.50976
2610021K21Rik	16.7671	14.2534	16.3599	6.36355	5.40063	5.38925
2610027L16Rik	10.8125	11.1505	11.1903	18.2786	20.4762	16.9319
2610028E06Rik	1.34135	1.07478	1.16538	1.14153	1.09832	1.26081
2610028H24Rik	1	1.16015	1.17711	1.10104	1	1.05586
2610029G23Rik	43.7114	32.6012	31.2977	31.7555	25.2647	29.3071
2610029I01Rik	4.37888	4.069	4.79324	11.0234	8.00249	6.54116
2610034B18Rik	1.6332	1.42033	1.80183	1.3978	1.20725	1.13195
2610034M16Rik	14.6082	20.9152	30.8365	18.1615	14.9336	18.2196
2610035D17Rik	10.29	9.60591	8.72566	10.9174	10.7348	11.8061
2610035F20Rik	1	1	1	1	1	1
2610037D02Rik	3.72717	3.93848	4.28318	4.1947	3.84989	3.8969
2610039C10Rik	199.624	221.437	251.978	170.457	140.656	170.56
2610044O15Rik	5.57684	5.24857	3.18314	2.81391	3.36555	4.01193
2610100L16Rik	1	1	1	1	1	1
2610101N10Rik	6.23576	7.98327	7.32355	8.90572	9.05248	9.23216
2610109H07Rik	1.88973	1.98284	2.02242	1.52026	1.59139	1.47064
2610203C20Rik	1.14403	1.10517	1	1.13271	1.03457	1
2610203C22Rik	6.4743	10.4336	11.2778	4.78307	2.89213	3.9279
2610204G22Rik	2.19972	1.21701	4.07849	2.30744	4.81658	3.84121
2610206C17Rik	3.25992	3.25525	3.8286	3.34261	3.00704	4.56857
2610301B20Rik	1.53594	1.30437	1	1.49382	1.55744	1.27299
2610301G19Rik	2.53053	1.95114	1.61139	1.5626	2.3366	1.42298
2610305D13Rik	17.3444	29.5654	26.9767	36.6561	42.9587	44.9303
2610306M01Rik	20.0873	17.745	26.6978	38.7684	36.3004	42.0239
2610307P16Rik	2.7332	2.38629	4.19339	3.93786	3.00671	3.77416
2610316D01Rik	27.6681	26.732	24.169	14.3832	12.2019	16.7672
2610318N02Rik	1.10732	1.07837	1	1	1	1
2610507B11Rik	4.33788	4.93188	3.98461	6.54909	5.65971	6.72627
2610507I01Rik	166.583	168.065	184.749	232.539	224.426	229.013
2610524H06Rik	114.821	95.3423	107.753	114.096	85.9505	110.53
2610528A11Rik	1.61942	1	1	1	1	1
2610528E23Rik	22.0977	16.4054	23.3427	15.5798	11.6939	17.4802
2610528J11Rik	5.48844	3.45807	2.55334	10.97	8.73381	8.34883
2700007P21Rik	39.714	40.0886	29.9892	19.626	19.8526	19.601
2700023E23Rik	1.13699	1	1.08296	6.30138	3.95929	6.86142
2700029M09Rik	731.65	682.347	816.135	237.934	230.866	268.746
2700038G22Rik	1.89425	1.72554	2.50447	2.82388	1.85859	2.04561
2700046A07Rik	1.11817	1.08629	1.14314	1.1225	1.12764	1
2700046G09Rik	1.5552	1.46332	1.43232	1.21924	1.51402	1.1818
2700049A03Rik	26.4187	29.9679	29.7552	35.9072	33.0278	33.7005
2700050L05Rik	26.5081	35.2852	26.7206	55.325	60.356	49.6482
2700054A10Rik	15.5743	14.5517	14.6071	9.88213	12.8885	11.158
2700060E02Rik	223.976	194.977	207.447	133.56	123.353	138.295
2700062C07Rik	400.186	303.138	374.31	283.33	245.924	288.65
2700069I18Rik	4.57409	4.18973	4.12662	5.52817	2.14384	4.18597
2700070H01Rik	1.14783	1.53972	1.26859	1.40863	1.79836	1.96008
2700078E11Rik	5.05036	5.95147	5.88062	7.31236	8.16723	5.93331
2700081L22Rik	1	2.38046	1.4907	2.49312	2.55582	2.03178
2700081O15Rik	1.1191	1.05218	1	1.01646	1	1
2700086A05Rik	1	1	1	1	1.13006	1
2700089E24Rik	1.64309	1.72243	1.38948	2.40162	1.89054	2.24731
2700089I24Rik	1	1	1	1	1	1
2700090O03Rik	1	1	1	1	1	1
2700094K13Rik	140.49	83.2055	82.5613	60.9929	53.4506	62.4956
2700097O09Rik	22.5046	19.1678	21.9331	17.6647	16.8821	20.1981
2700099C18Rik	13.0254	16.0751	10.4098	13.2815	13.3375	18.4006
2810001G20Rik	5.41507	7.92533	5.85264	9.36222	5.94544	8.62138
2810002D19Rik	15.2692	14.2195	18.3377	44.203	36.1918	40.1812
2810002N01Rik	31.2791	24.5007	29.3516	28.7795	24.8456	27.8638
2810004N23Rik	27.8973	23.2543	25.259	15.2417	18.6962	19.2596
2810006K23Rik	6.9987	4.31324	6.36584	4.40141	4.65501	3.52929
2810007J24Rik	1	1	1.03645	1.04159	1	1
2810008D09Rik	2.72686	1.63047	2.22015	15.7181	15.7145	17.9327
2810008M24Rik	36.1539	40.8574	38.3827	55.7552	44.0629	54.0901
2810011L19Rik	1.03703	1	1	1	1.15998	1.02829
2810013P06Rik	3.62444	2.14068	3.34632	21.2092	23.3627	21.1479
2810021B07Rik	6.17232	7.37335	4.21642	7.51049	6.25419	9.0804
2810021J22Rik	2.79911	3.60965	1.98653	3.01615	3.36342	2.76473
2810025M15Rik	22.874	26.6396	27.2859	21.924	17.8287	30.4679
2810029C07Rik	2.43283	1.57068	2.18332	1.90016	1.79727	1.44786
2810030E01Rik	1.13702	1.30016	1.26555	1.2462	1.39467	1.20939
2810032G03Rik	4.0278	4.39528	4.79844	17.2908	12.057	18.516
2810046L04Rik	1.08305	1.08086	1.03353	1.07653	1.15948	1
2810047C21Rik1	1.07915	1.28897	1	1	1.45595	1.18143
2810049E08Rik	1	1	1	1	1	1
2810055F11Rik	2.44273	2.88516	2.88548	5.67021	4.00729	6.16357
2810055G20Rik	1	1	1	1.05345	1.02785	1
2810403A07Rik	14.253	15.3224	12.4099	20.1627	21.4372	18.0119
2810403D21Rik	23.055	21.3643	14.8742	4.04827	5.71319	4.91388
2810404M03Rik	1.7664	2.19919	2.06093	1.52963	1.39419	1.41827
2810405F15Rik	1	1	1	1	1	1
2810405K02Rik	18.6551	15.0376	10.5045	16.0476	18.5159	16.2883
2810407C02Rik	27.0214	38.5033	22.46	11.8413	11.0932	12.9084
2810408A11Rik	1.2326	1.3963	1.51653	1.21432	1.33499	1.41469
2810408I11Rik	152.591	150.441	177.294	90.7491	67.4301	91.3337
2810408M09Rik	8.67142	8.80227	8.8817	15.9102	16.5364	14.921
2810410L24Rik	1	1	1	1.0524	1	1.11588
2810417H13Rik	1.73095	1.45749	1.3162	1.39689	1.9399	1.15957
2810422J05Rik	24.9888	20.4902	28.6925	16.7994	12.9214	21.2221
2810422O20Rik	56.1229	49.5529	52.233	58.957	49.9285	59.7976
2810428I15Rik	52.5772	42.3357	49.6075	45.3364	35.9658	39.0627
2810429I04Rik	11.4699	13.2321	10.7831	9.26896	10.4778	14.9423
2810432D09Rik	75.128	62.4672	79.4833	90.306	75.3159	91.6491
2810432L12Rik	1	1.02995	1	1.02834	1	1.03134
2810433D01Rik	1.10086	1.1473	1.12217	1.13941	1	1
2810442I21Rik	1.11658	1.1135	1.14121	1	1.16789	1.02969
2810442N19Rik	1.15941	1.81477	1.57924	3.53364	3.41047	3.43591
2810453I06Rik	44.2432	61.726	48.0918	41.7446	32.4425	51.38
2810454H06Rik	4.34839	3.79426	1.34237	5.11701	2.9101	4.45548
2810459M11Rik	1.03647	1	1	1.0504	1	1
2810468N07Rik	3.48854	2.45369	1.96457	4.23309	4.87061	2.97746
2810471M01Rik	1.16364	1	1.04955	1	1	1.06252
2810474O19Rik	32.0738	41.026	40.013	25.5569	25.6943	23.4826
2900002K06Rik	7.27215	4.79477	6.86072	2.48609	2.67754	4.42309
2900005J15Rik	1.12463	1	1.07548	1.17226	1.08974	1
2900006K08Rik	3.58253	2.84384	4.26715	3.22094	2.57036	2.84167
2900008C10Rik	2.47892	2.0799	2.37337	2.43083	1.99394	2.43132
2900009J06Rik	31.6844	22.7654	35.7776	65.2202	46.1375	57.9375
2900010M23Rik	549.67	453.61	445.167	470.929	391.511	499.207
2900011O08Rik	1.10597	1.07738	1.32091	1.51264	1.19078	1.60729
2900026A02Rik	2.84093	3.24532	2.99707	5.27794	4.33591	4.81789
2900041M22Rik	1	1	1	1	1	1
2900052N01Rik	1	1	1	1	1	1
2900053A13Rik	17.7102	14.7164	16.7735	14.4591	10.2112	17.4659
2900055J20Rik	1.21834	1.31886	1	1.15089	1	1.16683
2900056M20Rik	14.9411	20.7563	11.7694	19.9001	19.4525	20.2725
2900057B20Rik	3.38617	3.86978	6.95056	4.49197	2.41502	2.60869
2900060B14Rik	1.87002	1.84705	1.52691	2.6033	2.04414	2.10792
2900064A13Rik	115.369	96.4962	95.3151	86.206	67.5645	80.7601
2900076A07Rik	1.52603	2.53643	4.6106	4.75639	4.78788	5.28719
2900079G21Rik	1	1.03251	1	1.36921	1.41677	1.17009
2900092C05Rik	2.76158	5.63066	4.2006	1.48694	1.63424	1.26919
2900092D14Rik	1.60511	1.88369	1.57588	1.05974	1.18674	1
2900092E17Rik	30.7203	23.2528	27.4565	52.8354	44.2098	48.7954
2900093L17Rik	1	1	1	1.74646	1	1.41266
2900097C17Rik	5.30463	5.1321	3.00653	4.17531	5.75401	4.21511
3000002C10Rik	2.80407	1.85239	3.24948	3.71346	4.89724	3.75686
3010001F23Rik	1.34637	1.63235	1.94409	1.35906	1.24941	1.26464
3010026O09Rik	87.0899	78.2665	105.204	66.4679	64.7454	70.3137
3100003L05Rik	1	1	1	1	1	1
3110001D03Rik	145.777	122.3	142.783	141.495	113.649	146.755
3110001I22Rik	127.741	116.658	156.979	159.6	143.217	164.651
3110002H16Rik	34.7486	24.6487	26.8538	24.0359	26.4955	29.229
3110003A17Rik	4.57935	3.06338	2.25502	4.77541	3.57742	2.72727
3110007F17Rik	22.4896	18.9	10.6405	8.5903	8.22131	9.75702
3110009E18Rik	157.126	138.978	149.465	93.3496	62.0321	102.349
3110009F21Rik	1	1	1	1.05558	1.63711	1.24583
3110015C05Rik	1	1	1	1.10731	1.22363	1.11864
3110021A11Rik	1	1	1.334	1	1	1.42137
3110021N24Rik	1.21264	1.87986	2.28782	1.93067	1.96975	2.46224
3110035E14Rik	1	1	1	1	1.02751	1
3110039I08Rik	1.21751	2.11176	2.05383	1.90186	1.93974	1.49857
3110039M20Rik	1.35069	1	1	1	1	1
3110040N11Rik	47.7765	42.9302	48.0393	27.2945	22.9944	28.3386
3110043O21Rik	15.0471	18.5678	13.1732	29.5172	28.467	33.7223
3110045C21Rik	15.3234	12.0846	14.3456	23.5038	16.6032	19.1464
3110047P20Rik	1	1	1.01657	1	1	1
3110052M02Rik	1.71184	2.15951	1.77931	2.85417	2.36031	2.92453
3110056K07Rik	1.92306	1.26476	1.2928	2.12763	1.43516	1.83113
3110056O03Rik	2.28303	1.96809	1.67344	3.18707	3.61768	2.1437
3110057O12Rik	16.841	14.1675	15.9639	11.1209	11.6177	12.6088
3110062M04Rik	4.49448	4.33847	4.68715	5.86001	4.52822	5.35877
3110070M22Rik	4.70048	4.60276	5.40755	7.90459	7.83926	7.50303
3110079O15Rik	1	1	1	1.91582	1	1.33752
3110082D06Rik	1	1	1	1	1	1
3110082I17Rik	36.1809	31.8531	43.6133	24.8108	29.4018	25.5249
3110082J24Rik	1	1	1	1	1	1
3110099E03Rik	2.12107	2.12558	1.93356	2.38806	2.17726	2.39193
3200001D21Rik	1	1.04003	1.0332	1.11366	1.23686	1.04189
3200002M19Rik	230.672	230.528	266.78	95.7802	109.14	116.916
3230401D17Rik	1379.95	1233.86	1627.4	1146.27	1072.82	1190.62
3300002I08Rik	3.82366	2.12463	3.48741	10.2244	8.94821	6.68783
3300005D01Rik	1.1996	1	1	1	1	1
3425401B19Rik	1.02133	1.01558	1	1.05897	1	1
3632451O06Rik	1.76163	2.11228	2.3838	2.20747	2.29044	3.19081
3632454L22Rik	1	1	1	1	1	1
3830403N18Rik	1.13967	1	1	1	1	1
3830406C13Rik	23.6273	24.7119	22.8989	17.9893	18.1347	19.0865
3830408C21Rik	1.26913	1.19651	1.32598	1.46496	1.43604	1.15422
3830417A13Rik	1	1	1	1	1	1
3830431G21Rik	1.20579	1.12522	1.16618	1.07111	1.22228	1.05241
3930402G23Rik	1	1	1	1	1	1
4430402I18Rik	2.81378	3.09342	3.26783	2.73863	2.17968	2.11762
4632411B12Rik	4.83413	5.85275	4.26638	4.51516	5.93279	3.98811
4632415K11Rik	8.79074	7.53154	7.64059	15.6893	22.7473	13.8974
4632415L05Rik	1.4081	1.38313	1.45901	1.32231	1.31485	1.55681
4632427E13Rik	1.49021	1.35795	1.14844	2.01629	1.70598	1.56183
4632428C04Rik	1	1	1.03104	1	1.07381	1.03916
4632428N05Rik	1	1	1	1	1.01769	1.13137
4632434I11Rik	15.9626	19.7223	13.3164	53.3072	47.714	54.2171
4732415M23Rik	8.25934	4.18044	7.59472	1.50166	3.09093	4.88262
4732416N19Rik	6.9121	12.5119	9.35462	30.9612	21.5764	34.1263
4732418C07Rik	29.8279	39.402	26.2786	24.6331	21.4379	23.2602
4732456N10Rik	1	1	1	1	1	1
4732471D19Rik	9.37	9.83208	4.9109	9.92514	11.373	8.19225
4732471J01Rik	1.88038	1.4945	2.06637	2.21679	1.9753	1.87964
4732490B19Rik	1.35586	1.1856	1.06158	1.70262	1.47588	1.69916
4732491K20Rik	2.07452	1.86867	2.46422	1.63648	1.88428	2.26082
4831426I19Rik	2.70549	3.38884	3.30753	4.37218	7.32851	4.19134
4831440E17Rik	1.22933	1.27909	1.0463	1.405	1.25688	1.27257
4832428D23Rik	1.03829	1	1	1	1	1.14626
4833403I15Rik	1	1	1.02289	1	1	1.02888
4833412C05Rik	1.25933	1.85212	2.17793	1.08961	1.37348	1
4833417C18Rik	4.67991	4.58273	6.75739	5.9448	5.71082	5.84235
4833418N02Rik	1.34382	1.31382	1.57262	1.0594	1	1.19702
4833419F23Rik	7.90242	6.90062	5.18032	9.26023	6.33399	7.43158
4833420G17Rik	32.9598	38.6951	33.9338	73.7526	60.6994	76.7596
4833422C13Rik	1.21718	1.1903	1.10522	1.33018	1.40661	1.28478
4833422F24Rik	1.39033	1.19001	1.0394	2.39365	2.07742	2.29235
4833423E24Rik	1	1.11239	1.51269	1.10637	1.27708	1.1176
4833424O15Rik	1.14841	1.36844	2.34819	1.41023	1.29922	1.43089
4833427F10Rik	1.26902	1.58931	1.81464	10.1096	7.58638	11.4145
4833427G06Rik	1	1.2915	1	1	1	1
4833428L15Rik	1	1	1	1	1	1
4833439L19Rik	6.20789	6.53581	5.16959	14.9927	13.9563	13.6785
4833442J19Rik	15.2813	13.4472	8.93372	9.12484	9.20854	11.729
4921501E09Rik	1	1	1	1	1	1
4921504E06Rik	1	1.04624	1	1.08752	1	1.04838
4921506M07Rik	6.18475	8.11484	8.57942	6.8069	5.31277	7.62524
4921507L20Rik	1.16935	1.24732	1.25642	8.43165	7.70718	6.24059
4921507P07Rik	1.42808	1.11722	1.42129	1.5177	1.65503	2.02212
4921508A21Rik	4.16199	4.93557	4.13364	31.4428	20.9228	27.5207
4921508D12Rik	1	1	1.07925	1	1	1
4921509C19Rik	1	1.06717	1.11142	1.06357	1.1656	1.246
4921509O07Rik	1	1	1	1	1	1
4921510H08Rik	1	1	1	1	1	1
4921511C10Rik	1	1	1	1	1	1
4921511C20Rik	1	1	1	1	1.05854	1.06211
4921511H03Rik	1	1	1	1	1	1
4921511I17Rik	1	1.14639	1.12142	1.06927	1	1.22977
4921511M17Rik	1	1	1	1	1	1
4921513D23Rik	38.7458	33.9112	28.4521	34.1579	42.0958	34.3206
4921513I03Rik	1.49843	2.39516	2.00622	1	1	1.06347
4921515E04Rik	1.75803	1.67212	1.4263	1.78577	1.74079	2.03426
4921515J06Rik	81.3516	75.657	87.2615	124.516	122.225	118.814
4921517D21Rik	1	1	1	1.06236	1	1.1379
4921517D22Rik	1.31035	1.14163	1.16446	1.13404	1.16761	1.26677
4921517L17Rik	4.53552	4.45674	4.15739	2.53221	1.99246	1.91572
4921523A10Rik	6.76902	7.22718	3.8255	2.87203	3.20351	3.7214
4921524J17Rik	248.2	267.425	295.451	178.818	155.597	178.791
4921524L21Rik	1	1	1	1	1	1
4921525B02Rik	1.43427	1.57655	1.57383	1.60021	1.76756	1.87477
4921525O09Rik	1	1	1	1	1	1
4921528I01Rik	1.25482	1.71768	1.19842	1.30187	1.10485	1.30595
4921528O07Rik	1	1	1	1	1	1
4921530D09Rik	1	1	1	1.20714	1.05396	1
4921530L18Rik	12.0914	10.6349	8.4122	10.1185	6.09498	9.32844
4921530L21Rik	1	1	1	1	1	1
4921531C22Rik	1.60305	1.68497	1.4058	2.15761	2.20623	2.3823
4921531P14Rik	19.9953	11.9915	16.1941	10.1641	6.67773	8.94141
4921533I20Rik	1	1	1	1	1	1
4921536K21Rik	2.41643	2.51693	3.54491	2.33775	1.81596	2.83982
4921539E11Rik	1	1	1	1	1	1
4922501C03Rik	3.194	4.26948	5.02694	5.00706	5.77182	5.07115
4922501L14Rik	1.06314	1.04611	1.03824	1	1.18188	1.04825
4922502D21Rik	1.16736	1	1	1.05783	1.06026	1
4922502H24Rik	1	1	1	1	1	1.86624
4922502N22Rik	1	1	1	1	1	1
4922505E12Rik	1	1	1	1	1	1
4922505G16Rik	1.35005	1.23004	1.212	1.38705	1.47892	1.53492
4930401C15Rik	1	1	1	1	1	1
4930401O10Rik	1	1	1	1	1	1
4930401O12Rik	1.17892	1	1	1	1	1
4930402F06Rik	1.09758	1.28501	1.1182	1.06743	1.14053	1
4930402F11Rik	1.28637	1	1	1.09895	1	1
4930402H24Rik	7.93892	9.83615	8.5033	10.4743	11.581	9.07192
4930403N07Rik	4.00678	4.73927	5.69476	2.49347	1.54128	3.51275
4930404A05Rik	1	1	1	1	1	1
4930404A10Rik	31.0688	25.1865	32.6229	17.8214	12.0666	17.1186
4930404H11Rik	1	1	1	1	1	1
4930404H21Rik	4.84723	5.21384	4.00959	4.32334	2.96231	3.44961
4930404I05Rik	1.14725	1	1	1.40705	1	1
4930404N11Rik	1	1.33899	1	1	1	1
4930405A10Rik	1	1	1	1	1	1
4930405A21Rik	27.0801	27.9345	16.5331	12.1523	11.2718	12.5598
4930405D11Rik	1.51224	1.18702	1.31023	1	1	1.19569
4930405J17Rik	1.26817	1	1	1.37064	1	1
4930405P13Rik	18.2745	16.4929	18.7398	17.2197	16.9544	21.5155
4930406D18Rik	1.23403	1.17089	1.14174	1.64692	1	1.17881
4930407I10Rik	1	1	1	1	1	1.01949
4930408F14Rik	1	1	1.08511	1	1	1
4930412B13Rik	2.16952	1.85398	2.22342	2.98378	2.37806	3.35582
4930412C18Rik	1.06055	1.04421	1.14667	1.69036	1.39238	1.30069
4930412F15Rik	3.85121	4.09622	4.23218	3.32401	3.47426	4.46327
4930412O13Rik	1	1	1	1	1	1
4930413E15Rik	1	1	1	1	1	1
4930413F20Rik	2.53329	1.1866	1.77384	2.4128	3.57622	2.26916
4930413G21Rik	1.38055	1.20841	1.23047	2.77514	3.12372	2.96267
4930413M19Rik	1	1	1	1	1	1
4930414L22Rik	2.58208	1.81828	3.15585	2.95885	2.42403	3.01468
4930414N06Rik	1.28072	1.40996	1.34003	2.35797	1.40428	2.71591
4930415F15Rik	1	1	1	1	1	1
4930415L06Rik	1	1	1	1	1	1
4930415O20Rik	1	1	1	1.65272	1	1
4930417G10Rik	6.07233	8.40758	5.67476	3.96601	3.68474	4.11372
4930417O13Rik	1	1	1	1	1	1
4930417O22Rik	4.48547	3.3754	3.46273	3.1678	3.25884	2.77541
4930419G24Rik	1	1	1	1	1	1
4930420K17Rik	89.9698	107.259	69.146	31.6413	27.9033	35.4337
4930422G04Rik	1.78271	2.43491	1.64549	2.24292	1.64756	2.05612
4930423M02Rik	9.7673	7.06927	9.27493	8.55375	4.52554	8.56875
4930425K10Rik	1	1	1	1	1	1
4930425O10Rik	1	1.20566	1.11372	1	1.0676	1.07173
4930426L09Rik	1	1	1.05384	1.12288	1.12804	1.20379
4930427A07Rik	4.00222	3.42991	2.92777	3.14971	3.70882	3.1557
4930428D18Rik	1	1	1	1	1	1
4930428E07Rik	1	1	1	1	1	1
4930428E23Rik	2.14202	3.83524	6.53313	2.26273	2.97363	2.91967
4930428G15Rik	1.18901	1	1	1	1	1
4930428O21Rik	1	1.05418	1	1.05128	1	1
4930429B21Rik	1	1.09533	1.35581	1.22555	1.37604	2.29679
4930429D17Rik	4.77242	6.62642	8.58325	2.10935	3.02289	3.02379
4930429F11Rik	1	1	1	1	1	1
4930429F24Rik	1.25982	1.06324	1.26226	1.29925	1.43655	1.33087
4930430A15Rik	1	1	1	1	1	1
4930430D24Rik	1.11513	1.16813	1.06972	1.07956	1.2487	1
4930430F08Rik	3.21262	3.21681	2.49585	2.20902	2.29685	2.10085
4930430F21Rik	1	1	1	1	1	1
4930430J02Rik	1	1	1	1.32279	1	1
4930431A04Rik	11.8546	12.3228	11.9564	16.0023	8.63008	15.415
4930431P03Rik	1	1	1	1	1	1
4930432J09Rik	1	1.08527	1	1	1	1
4930432K09Rik	2.24672	3.04832	2.76182	2.22055	1.67329	2.58764
4930432K21Rik	20.3544	19.8143	22.9214	31.1277	47.6672	28.66
4930432M17Rik	1	1	1	1	1	1
4930433B08Rik	1	1	1	1	1	1
4930433I11Rik	1	1	1	1	1	1
4930433N12Rik	1.96753	1.84778	2.34772	2.33724	2.3934	2.03496
4930434J06Rik	1	1	1	1	1	1
4930435E12Rik	1	1	1	1	1	1
4930438E09Rik	1	1	1	1	1	1
4930440C22Rik	1	1	1	1	1	1
4930441J16Rik	1	1	1	1	1	1
4930441O14Rik	1	1.09233	1.07658	1.26216	1	1.35427
4930442J19Rik	1	1	1	1	1	1
4930442L01Rik	1.30854	1.2253	1.56059	1.59702	1.79983	1.56579
4930443G12Rik	1.08544	1	1	1.05904	1.06152	1
4930443O20Rik	1	1	1.22285	1	1	1
4930444A02Rik	3.5835	2.78846	3.23521	12.6164	11.7996	9.69055
4930444F02Rik	1.04775	1.06973	1.02892	1.033	1	1.03648
4930444G20Rik	1	1	1.0881	1	1	1
4930444M15Rik	5.07615	4.94943	1.902	3.97938	2.46758	2.7369
4930444P10Rik	1.22217	1	1	1	1.15998	1
4930447A16Rik	1.59516	1	2.98245	5.72983	2.92853	5.09264
4930447C04Rik	1	1.04878	1.04046	1	1.04811	1
4930447J18Rik	1	1	1	1	1	1
4930447K03Rik	1	1	1.58285	1.76008	1.198	1.42019
4930447N08Rik	1	1	1	1	1	1
4930448C13Rik	1	1.13824	1	1	1	1
4930448F12Rik	1.17401	1	1	1	1	1
4930448H16Rik	1	1	1	1	1	1.21771
4930448I06Rik	1	1	1	1	1	1
4930448I18Rik	1	1	1	1	1	1
4930448K20Rik	1	1	1	1	1	1
4930449E01Rik	1	1	1	1	1	1
4930449E18Rik	1	1	5.79511	3.52531	2.75424	1.46535
4930449I24Rik	1	1	1	1	1	1
4930451C15Rik	1.35413	1.04309	1.14298	1.08157	1.1275	1.18038
4930451I11Rik	128.008	106.638	146.435	90.5141	76.1031	110.574
4930452A19Rik	1	1	1	1	1	1
4930452B06Rik	4.17718	5.41119	4.8213	3.81411	2.67559	4.4533
4930452G13Rik	10.8882	10.5954	12.7408	16.1053	11.6805	14.1222
4930452N14Rik	1	1	1	1	1	1
4930453H23Rik	1	1	1	1	1	1
4930453N24Rik	125.695	108.15	123.068	133.088	104.263	130.97
4930455B14Rik	1.38289	1.74557	2.00487	1	1	1
4930455C13Rik	2.96508	2.84486	3.80526	7.20794	7.77187	8.82897
4930455C21Rik	17.3692	14.9077	11.1348	5.83602	5.0751	5.92844
4930455D15Rik	1.08072	1.11788	1	1.16735	1.2325	1.2467
4930455F16Rik	1	1	1	1	1	1
4930455F23Rik	23.7681	21.9044	31.9643	22.6461	23.8462	23.1829
4930455H04Rik	1	1	1	1	1	1
4930455J16Rik	1	1	1	1	1	1
4930456L15Rik	1.11618	1	1.14073	1	1	1
4930458L03Rik	1	1	1	1	1	1
4930459L07Rik	1	1	1	1	1	1
4930461G14Rik	1	1	1	1	1	1
4930465A12Rik	1	1	1	1	1	1.19837
4930465K10Rik	1.21545	1.86528	1.19573	1.74446	2.00844	1.57617
4930465M20Rik	1	1	1	1	1	1
4930467D21Rik	1.28586	1.05964	1.32152	1.11288	1.02941	1.0312
4930467E23Rik	1	1	1	1	1	1
4930467K11Rik	1	1	1	1	1	1
4930468A15Rik	29.1013	18.603	20.6108	7.30895	7.47118	7.43047
4930469G21Rik	1	1	1	1	1	1
4930470H14Rik	11.2801	7.58178	10.0231	31.2186	39.5683	23.9949
4930470P17Rik	1.47849	1.55902	3.08645	4.30662	3.48075	5.24088
4930471C04Rik	1	1	1	1	1	1
4930471G03Rik	1	1	1	1	1	1
4930471I20Rik	1	1	1	1.18532	1	1
4930471M09Rik	1	1	1	1.08674	1	1.19182
4930471M23Rik	25.1971	21.9941	23.8332	52.6428	51.7032	56.9485
4930473A02Rik	10.5531	7.28496	5.63998	16.0337	11.8974	16.032
4930473A06Rik	4.16527	4.48615	4.81799	5.88517	6.1853	6.13924
4930473O22Rik	1.27115	1.066	1.10948	1.12492	1.13017	1.20718
4930474G06Rik	1	1.06769	1.05614	1	1	1
4930474H20Rik	1	1	1	1	1	1
4930474M22Rik	1	1	1	1	1	1
4930474N05Rik	1	1	1	1	1	1.13714
4930474N09Rik	1	1	1	1	1	1
4930478L05Rik	1	1	1	1	1	1.05196
4930478P22Rik	1	1	1	1	1	1
4930479D17Rik	1	1.15527	1.12878	1	1	1
4930479M11Rik	1	1	1	1	1	1
4930480E11Rik	1	1	1	1	1	1
4930480G23Rik	1	1	1	1.07466	1.07779	1
4930480K15Rik	1	1	1	1	1	1
4930480M12Rik	11.2114	9.17786	10.9747	9.42248	5.74388	7.79542
4930481A15Rik	4.36156	6.17418	5.1327	6.47082	5.08942	8.07487
4930483J18Rik	2.79286	1.65457	2.24093	3.03546	2.84429	4.81604
4930483K19Rik	1.11033	1.64452	1.26729	1.07625	1.3178	1
4930483O08Rik	1	1.10075	1.41784	2.14426	2.09296	3.00314
4930486F22Rik	1	1	1	1	1	1
4930486I03Rik	1	1	1.1186	1.13533	1.28203	1.29926
4930486L24Rik	1.97498	2.35266	2.53524	3.15606	3.45723	3.16035
4930487D11Rik	1	1	1	1	1	1
4930487H11Rik	1	1	1	1.11398	1	1
4930488B22Rik	1	1	1	1	1	1
4930488L21Rik	1	1	1	1	1	1
4930500F04Rik	1	1	1	1	1	1
4930500J02Rik	62.8101	66.2924	83.2837	36.1452	34.7911	50.5667
4930500L23Rik	2.26403	1.76916	2.02072	1.87352	1.3034	2.12677
4930502A04Rik	1	1.1259	1	1.23832	1.37248	1.26349
4930502E09Rik	2.24109	1.7552	1.62637	2.14356	1.44684	2.10632
4930502E18Rik	1	1	1	1	1	1
4930503B20Rik	1	1	1	1	1	1.21502
4930503E14Rik	9.08855	9.43744	14.36	8.25932	4.6308	6.13676
4930503E24Rik	1	1	1.06114	1	1.07269	1
4930503H13Rik	1	1	1	1	1	1
4930503L19Rik	2.96604	2.87424	3.48061	7.90648	6.62351	7.88499
4930503O07Rik	1	1	1	1	1	1
4930504O13Rik	11.1245	12.8285	13.0882	2.39932	2.66639	2.76817
4930505A04Rik	1	1.23086	2.05311	1.43697	1	1.36234
4930505G20Rik	1	1	1	1.44124	1	1
4930506M07Rik	9.76435	11.9795	8.09043	9.45173	12.0724	7.86703
4930507D05Rik	1.97366	1.29275	2.00592	7.29321	4.17564	4.76346
4930509E16Rik	1.80833	1.50592	1.27974	1.0798	1.08315	1
4930509J09Rik	1	1	1	1	1	1
4930509K18Rik	1.07097	1.05182	1	1	1	1
4930511A02Rik	1	1.04808	1	1	1	1.10062
4930511E03Rik	1	1	1	1	1	1
4930511I11Rik	6.57829	8.68361	8.29425	6.78241	5.65587	8.1682
4930511M06Rik	1.65208	1.54417	1.62159	3.83615	2.57105	2.42418
4930511M11Rik	1	1.13401	1.11115	1	1	1
4930512B01Rik	1	1	1	1	1	1
4930513D17Rik	1.22841	1.16678	1	1	1.08224	1.08726
4930513N10Rik	2.1402	1.96065	2.08893	2.57589	2.54733	2.60834
4930513O06Rik	1	1	1	1	1	1
4930515B02Rik	1	1	1	1	1	1
4930515G01Rik	1.54429	1.55642	2.05485	2.57979	1.78387	3.3289
4930515G16Rik	1	1	1	1	1	1
4930515L03Rik	1	1	1	1	1	1
4930515L19Rik	1	1	1	1.1394	1.14526	1
4930517E11Rik	1	1.06642	1.16527	1.06286	1	1.0695
4930518P08Rik	1	1.08484	1	1	1	1
4930519D14Rik	1	1	1	1	1	1
4930519F09Rik	4.65469	4.10306	3.52224	4.11296	4.18249	4.96133
4930519F16Rik	5.50212	3.85487	6.525	6.40373	7.14254	6.88406
4930519F24Rik	1	1	1	1	1	1
4930519G04Rik	4.28835	3.084	3.89335	2.75793	2.38499	2.65921
4930519H02Rik	1	1	1	1	1	1
4930520O04Rik	1	1	1	1	1	1
4930520P13Rik	1	1	1	1	1	1.28931
4930521A18Rik	1	1.60162	1.22177	1.44285	1.46145	1.34974
4930521E06Rik	2.1365	1.2371	1.78662	2.34638	2.63674	4.47342
4930522H14Rik	3.78405	5.70111	12.4868	8.45537	4.8842	6.31804
4930522O17Rik	1.45956	3.68453	4.06155	2.27033	1.66184	1
4930523C07Rik	1	1	1	1	1	1
4930523O13Rik	1	1.07607	1	1	1	1
4930524B15Rik	1.06494	1.14226	1	1	1.09353	1
4930524C18Rik	1	1	1	1.04658	1	1
4930524E20Rik	1	1	1	1	1	1
4930524L23Rik	1.03505	1.15355	1.10613	1.07266	1.02524	1.24101
4930524N10Rik	1.63762	1.69838	1.67578	1	1.22957	1
4930524O05Rik	1	1	1	1	1	1
4930524O08Rik	1	1	1.05535	1	1	1.13967
4930525D18Rik	1	1.34108	1.0943	1	1	1
4930525F21Rik	1	1.17898	1.34637	1	1.11766	1.06243
4930525G20Rik	1.04095	1	1	1.08491	1	1.03129
4930525M21Rik	5.22126	3.94832	8.11381	2.39516	2.18943	4.36554
4930526D03Rik	1	1	1	1	1.16029	1
4930526I15Rik	1	1	1	1	1	1
4930526L06Rik	1.41902	1.81592	1.42296	1.96524	1.70404	2.17392
4930527F14Rik	1.21504	1	1	1	1	1
4930527G23Rik	1	1	1	1	1	1
4930528A17Rik	1.2377	1.52069	1.3239	1.98558	1.51348	1.63565
4930528D03Rik	9.36917	7.7544	7.66925	13.7087	12.1014	15.2195
4930528F23Rik	3.96534	5.33054	6.15745	1.10509	1.27375	1
4930528P14Rik	1	1	1	1	1	1
4930529C04Rik	1	1	1	1	1	1
4930529F22Rik	1	1	1	1	1	1
4930529F24Rik	1	1	1	1	1.22703	1
4930529K09Rik	1	1	1	1	1	1
4930529L06Rik	1	4.42557	1.7103	1	1.84453	1
4930529M08Rik	6.87934	5.41572	5.73066	4.19234	3.4192	3.95201
4930533B01Rik	1	1	1	1	1	1
4930533P14Rik	1	1.65875	1.54637	1.20782	1.43308	1
4930534B04Rik	3.62469	3.96521	4.34415	2.30048	2.21245	2.873
4930538K18Rik	1.43837	1.38411	1.95576	1.42411	1.50506	1.33494
4930539C22Rik	1	1	1	1	1	1
4930539E08Rik	6.76371	6.66837	7.63544	18.8162	15.0214	16.3936
4930539J05Rik	2.16694	4.12435	2.17789	5.03214	4.08108	4.56647
4930539M17Rik	1	1.12923	1	1	1.12744	1
4930539N22Rik	1.13055	1	1	1.09022	1	1.19951
4930540M03Rik	1	1	1	1	1	1
4930542C21Rik	1	1	1	1	1.10943	1
4930542D17Rik	1	1	1	1	1	1
4930542H20Rik	1	1	1	1	1	1
4930542N07Rik	1	1	1	1	1	1
4930543E12Rik	1.09319	1	1	1.0644	1.06711	1
4930544D05Rik	1	1	1	1	1	1
4930544G11Rik	1.73532	2.47655	2.336	2.07983	1.66187	1.84275
4930544M13Rik	1	1	1	1	1	1
4930544O15Rik	1.18562	1	1	1	1.13366	1.14183
4930545E07Rik	1	1	1	1	1	1
4930545H06Rik	1	1	1	1	1	1
4930545L23Rik	1.0992	1	1	1.03428	1	1.0379
4930546C10Rik	1	1	1	1	1	1
4930546K05Rik	1.10253	1.07486	1.12419	1.16532	1.19687	1.18279
4930547C10Rik	1	1	1	1.10755	1.03736	1
4930547E08Rik	1	1.98779	1.40964	1.70114	1.24353	2.80882
4930547E14Rik	1	1	1	1	1	1
4930547N16Rik	3.896	5.3022	3.54014	4.08248	3.4449	3.39077
4930548G14Rik	1	1	1	1.16058	1	1
4930548H24Rik	14.3266	12.9766	15.5052	6.28097	6.90538	8.33417
4930548J01Rik	1	1.15792	1	1	1.31146	1
4930548K13Rik	1	1	1	1	1	1
4930549C01Rik	1	1.35718	1	1	1	1
4930549G23Rik	15.5497	9.63207	14.2176	15.8726	13.6596	19.2965
4930550C14Rik	27.7008	34.9179	42.0285	27.2291	22.0541	31.7703
4930550L24Rik	4.99913	3.6768	5.59171	6.75759	3.99969	5.51973
4930552N02Rik	1	1	1	1	1	1
4930552P12Rik	1	1	1	1	1	1.038
4930553E22Rik	1	1	1	1	1	1
4930554C24Rik	1	1	1	1	1	1
4930555B11Rik	2.20064	2.06457	2.61011	1.11853	1	1
4930555G01Rik	2.16364	1.93912	2.63202	1.12697	1.2205	1.04679
4930555I21Rik	1.47141	1.68844	1.34894	1.47056	1.64119	1.16008
4930556C24Rik	1.32425	1.94707	1.29456	5.03339	2.28418	6.07885
4930556G01Rik	1	1.24228	1.4019	1.34394	1	1.25352
4930556J02Rik	3.40958	2.40757	4.2105	4.9964	8.11389	7.07555
4930556M19Rik	3.94175	3.9078	3.82848	3.25508	2.93041	2.99352
4930556N09Rik	1	1	1	1	1	1
4930557A04Rik	1	1	1	1	1	1
4930557J02Rik	1	1	1	1	1	1
4930558C23Rik	30.031	26.5949	40.9829	14.2262	8.74248	14.4732
4930558G05Rik	2.19656	2.31058	1.72467	3.06724	3.36946	3.05706
4930558J18Rik	2.35685	2.39608	2.6435	2.27864	2.1991	2.17809
4930558K02Rik	1.14686	1.42899	1	1.50747	1	1.33666
4930562C15Rik	477.543	413.334	418.259	504.722	563.735	462.681
4930562F07Rik	1	1	1	1	1	1
4930563D23Rik	1	1.03363	1	1.06365	1.09948	1.03519
4930563E18Rik	1	1	1	1.46709	1.24335	1.25822
4930563E22Rik	1.32994	1.37477	1.24423	1.48135	1.29038	1.25209
4930563F08Rik	1	1	1	1.25325	1	1
4930563M20Rik	1	1	1.19499	1	1.46367	1.24599
4930564B18Rik	2.88529	5.75561	3.69877	1.47376	2.23415	2.57143
4930564D02Rik	1.85534	1.31228	1	1.88663	1.46193	1.32677
4930564G21Rik	2.09801	1.96211	2.06398	2.06231	1	1.67116
4930564K09Rik	177.911	199.873	175.16	262.311	224.369	265.246
4930565A17	1.12295	1	1	1	1.17707	1
4930565D16Rik	1	1.27497	1.07602	1.08674	1.09039	1.38363
4930565N06Rik	1.15458	1.26337	1.06241	1	1	1
4930567H12Rik	1	1	1	1	1	1
4930567H17Rik	1	1	1	1	1	1
4930567J20Rik	1	1	1	1.15596	1.16251	1.17244
4930567K20Rik	1	1	1	1	1	1.36284
4930568D16Rik	6.23638	4.57952	4.77859	2.38587	3.56723	2.78765
4930568E12Rik	13.4443	20.6158	21.337	33.0784	24.3268	34.3543
4930568G15Rik	1	1	1	1	1	1
4930568K20Rik	1	1	1	1	1	1
4930570G19Rik	1	1	1	1.16307	1.16992	1
4930571K23Rik	1	1	1	1	1	1
4930572J05Rik	1.08877	1	1	1.06134	1	1
4930572K03Rik	1	1	1	1	1	1
4930572O13Rik	1	1	1	1	1	1
4930573O16Rik	1	1	1	1	1	1
4930578C19Rik	1.07146	1.36525	1.73571	1.49382	1.4631	1.49139
4930578E11Rik	2.82502	1.55884	2.28356	2.58667	2.61091	3.42901
4930578I06Rik	1	1	1	1	1	1
4930578M01Rik	1.16213	1	1	1	1.11674	1
4930578N16Rik	3.53776	5.46914	4.84237	1.92845	2.93489	2.36872
4930578N18Rik	1.37124	1	1.22484	1	1	1
4930579C15Rik	1.1113	1	1.20223	1	1	1
4930579F01Rik	1	1	1	1	1	1
4930579G18Rik	2.6321	3.3835	3.03182	4.32099	3.15462	3.42478
4930579G22Rik	2.07522	1.19628	2.62796	3.41488	3.51629	2.02692
4930579G24Rik	2.80811	2.7918	1.97772	2.16026	1.83699	1.54274
4930579K19Rik	1.12023	1.96568	1	7.81287	5.76151	9.63492
4930581F22Rik	1	1.11359	1	1	1.07468	1
4930583H14Rik	1.33325	1.08111	1.13455	1	1	1
4930583K01Rik	1	1	1	1	1	1.12825
4930583P06Rik	1	1	1	1	1	1
4930584F24Rik	1	1.08458	1	1.08004	1.08341	1
4930588N13Rik	80.7823	88.8991	118.655	20.1156	15.2933	22.2328
4930590J08Rik	1	1	1	1	1	1
4930590L20Rik	1	1	1.19892	1.22698	1.23651	1
4930591A17Rik	1	1	1	1	1	1
4930592A05Rik	3.55803	3.80179	4.27058	6.10685	3.25132	3.28025
4930592I03Rik	1	1	1	1	1	1
4930593A02Rik	1.77639	2.70075	4.00932	1.53653	1.22363	1.47457
4930593C16Rik	1	1	1.18213	1	1	1
4930594C11Rik	1.08936	1.03262	1.02706	1.15438	1.03217	1.23896
4930595M18Rik	1	1.03409	1	1	1.03362	1
4930596D02Rik	1	1	1	1	1	1
4930596M17Rik	1	1	1	1	1.31445	1
4930597G03Rik	1	1	1	1	1	1
4930598F16Rik	1	1.14941	1.12393	1.14141	1.14734	1.31269
4930599N23Rik	2.0116	1.49245	1.30633	5.07797	3.06391	3.06115
4931402G19Rik	3.92185	2.17503	3.58768	16.1853	11.9882	14.5672
4931403E22Rik	1.49126	2.25551	3.82648	1.16975	1	1.56303
4931403G20Rik	1	1	1	1.31505	1.10942	1.05805
4931406B18Rik	1.03026	1.0442	1.05499	1.12549	1	1.04625
4931406C07Rik	10.6173	10.3534	7.92704	7.2717	6.85435	8.09042
4931406H21Rik	1	1	1	1	1	1.02383
4931406P16Rik	17.6368	22.4448	13.1944	18.6531	16.07	15.9337
4931407G18Rik	1.88628	2.6826	2.82497	1.24499	1.06382	1.20315
4931408A02Rik	3.88174	4.12828	1.14247	1.08128	1.22873	1.29125
4931408C20Rik	1.44187	1.56465	1.71921	31.0972	16.8099	22.249
4931408D14Rik	1	1	1	1	1.02877	1
4931409K22Rik	1.88092	2.19045	1.14011	1.1921	1.19969	1.03531
4931414P19Rik	1.19148	1.34954	1.20294	1.4962	1.58598	1.7315
4931417E11Rik	1	1	1	1	1	1
4931417G12Rik	4.75308	6.55307	4.23003	3.04758	2.1379	2.66019
4931419H13Rik	1.14821	1.75756	1.17952	1	1.10672	1
4931420L22Rik	1.19995	1.146	1	1	1.14398	1.15278
4931423N10Rik	1	1.15243	1	1	1	1
4931428F04Rik	2.23551	2.24047	2.21593	1.66675	1.83406	1.79651
4931428L18Rik	67.4639	79.007	93.1389	26.93	17.1871	33.9351
4931429I11Rik	1	1.02906	1.07231	1	1.05731	1.15203
4931429L15Rik	1.06218	1	1.07532	1.68752	1.71639	1.90268
4931429P17Rik	1.44128	1.82856	1.7254	1.74059	1.31776	1.77066
4931430N09Rik	1	1	1	1	1	1
4931431B13Rik	1	1.61874	1	1	1	1
4931431C16Rik	1.18013	1.03288	1.27273	1.24896	1.16213	1.17204
4931431F19Rik	1	1	1	1	1	1
4931440F15Rik	1.03713	1	1.02248	1.07697	1.05347	1.11347
4931440J10Rik	1	1	1	1	1	1
4931440L10Rik	1	1	1	1.06813	1	1
4931440P22Rik	1.2066	1.10057	1.20854	2.38015	2.23975	1.99976
4932411E22Rik	1	1	1	1	1	1
4932411G14Rik	2.32128	2.17153	2.98146	4.73929	4.46592	4.50936
4932411L15	4.34775	4.00008	4.38685	10.9113	11.1083	8.61557
4932411N23Rik	1.14247	1.02601	1.02157	1	1.10259	1.02721
4932412D23Rik	1	1.19201	1.05308	1	1	1.02232
4932412H11Rik	1	1.0303	1	1	1.02988	1.0317
4932413F04Rik	1.08901	1	1	1.03076	1	1
4932414J04Rik	1	1	1.07248	1.19298	1.48835	1.4877
4932414N04Rik	1	1.0726	1.16057	1.75581	1.26252	1.73436
4932415G12Rik	2.71065	3.09596	2.5277	3.02371	3.40099	2.88304
4932415M13Rik	1	1	1	1.04427	1.09227	1.19581
4932416H05Rik	1.7501	1.92247	1.19128	1.51836	1.42642	1.9351
4932416K20Rik	1	1	1.08237	1	1	1.05196
4932418E24Rik	1	1	1	1	1	1
4932425I24Rik	1	1	1.02695	1.03076	1.06409	1.034
4932429P05Rik	1.03945	1	1	1	1	1
4932435O22Rik	1.46332	1.28626	1.23743	2.67479	2.18052	3.06956
4932438A13Rik	5.09265	6.0851	4.18744	5.82262	4.58565	5.42119
4932438H23Rik	1.84561	1.67116	1.52695	1.73047	1.73668	1.70231
4932441B19Rik	1	1	1	1	1	1
4932441J04Rik	1	1	1	1	1	1
4932443I19Rik	1	1	1	1	1	1
4932702P03Rik	1	1	1	1	1	1
4933400A11Rik	1	1	1	1	1	1.16976
4933400B14Rik	1	1	1	1	1	1
4933400C05Rik	1	1	1	1	1	1
4933400C23	1	1	1	1	1	1
4933400F21Rik	1.03345	1.12214	1.02026	1	1	1
4933400L20Rik	1.68659	1.50134	1.83164	1.11862	1.2472	1
4933401B06Rik	1	1	1	1	1.16172	1
4933401D09Rik	1.10167	1.07424	1.18473	1.28105	1	1.15537
4933401H06Rik	1.31098	1.22708	1.09417	1.42981	1.11197	1
4933401P06Rik	1	1	1	1	1.12754	1.06766
4933402C06Rik	1	1	1	1	1	1
4933402D24Rik	1	1	1	1	1	1
4933402E13Rik	1	1	1	1	1	1
4933402J07Rik	1	1	1	1	1	1
4933402J10Rik	1	1	1	1	1	1
4933402J15Rik	1	1	1.04741	1	1	1
4933402N03Rik	1	1	1	1	1	1
4933402N22Rik	1	1.09206	1.61085	1.17426	1.09079	1.09633
4933402P03Rik	1	1	1	1	1	1
4933403F05Rik	16.6327	17.3825	20.6585	27.9578	23.4441	27.1928
4933403G14Rik	1.57942	1.72174	1.47477	6.13475	7.28302	4.98445
4933403O03Rik	1	1.12983	1.32306	1.24575	1.62882	1.74721
4933403O08Rik	1	1	1	1	1	1
4933404G15Rik	1	1	1.05006	1	1	1
4933404K08Rik	1	1.06766	1	1.25614	1.5338	1.354
4933404M02Rik	1	1.10773	1	1.15294	1	1
4933404O12Rik	1.12106	1.17679	1.10997	1.16732	1.39227	1.32374
4933405D12Rik	48.0849	42.9066	57.665	219.972	170.088	234.92
4933405E24Rik	1	1	1	1	1	1
4933405L10Rik	1.12389	1	1	1.17122	1	1.28397
4933405O20Rik	2.00419	1.21998	2.76368	16.6139	10.9787	14.4271
4933406C10Rik	1.71783	2.57246	2.15931	4.96851	3.87164	4.53457
4933406D12Rik	1	1	1	1	1	1
4933406F09Rik	1	1	1	1	1	1
4933406G16Rik	1.75231	1.75533	1.68343	2.55968	1.94802	3.0837
4933406I18Rik	1	1	1	1	1	1
4933406J08Rik	1.65744	1.61098	1.39816	1.0413	1.04304	1
4933406J10Rik	1	1	1	1	1	1
4933406K04Rik	1	1	1	1.1371	1	1
4933406M09Rik	1	1	1	1	1	1
4933407C03Rik	1.19238	1.24082	1.19974	1.28489	1.09895	1.14699
4933407E24Rik	1	1	1	1	1	1
4933407G14Rik	1.86181	2.17992	2.30485	1.44667	1.15514	1.57617
4933407H18Rik	14.5709	12.6973	11.9715	2.97962	3.83484	2.94419
4933407I05Rik	1	1	1	1	1	1
4933407K13Rik	1.03593	1.02624	1	1.09932	1.07762	1.02745
4933407L21Rik	1	1	1	1	1	1
4933407P14Rik	1	1	1	1	1	1
4933408B17Rik	1.05282	1	1.06397	1	1.03803	1.04035
4933408J17Rik	6.16505	6.58181	4.96228	4.71214	3.92582	5.78834
4933408N05Rik	9.02293	10.6632	15.677	11.7457	7.61098	12.4385
4933409G03Rik	1.10042	1.36662	1.06082	1	1	1
4933409K07Rik	1	1	1	1	1.03776	1
4933411E08Rik	3.35549	3.10835	3.76108	6.77602	5.10358	5.35422
4933411G06Rik	1	1	1	1	1	1
4933411G11Rik	1.17499	1.04259	1.24728	1.32247	1.16801	1.2674
4933411K16Rik	1	1	1	1.0658	1	1
4933411K20Rik	21.6102	31.7347	21.9687	28.0268	27.5276	31.3457
4933412E12Rik	2.30805	1.63675	1.7922	2.32578	2.0047	2.66573
4933412E24Rik	1	1	1	1	1	1
4933412O06Rik	1	1	1	1	1	1
4933413G19Rik	1	1	1	1.09278	1.09674	1.75161
4933413J09Rik	2.82619	2.88255	3.27706	2.0393	2.00559	1.7387
4933413L06Rik	1	1	1	1.2194	1	1.24257
4933415F23Rik	1	1	1	1.09995	1	1.05526
4933416C03Rik	2.33435	2.01493	1.53875	1.15369	1.24021	1.25488
4933416E03Rik	1.12348	1	1.14957	1	1.17784	1.28305
4933416I08Rik	1.53863	1.07866	1.32621	1.22334	1.543	1.65848
4933416M06Rik	1	1	1	1	1	1
4933416M07Rik	6.45626	7.64022	7.39915	8.96017	8.79554	8.47761
4933417A18Rik	1	1.09908	1	1	1	1.10367
4933417D19Rik	1	1	1	1.07684	1.32028	1.16992
4933417E11Rik	39.9745	36.4801	46.5777	47.7796	35.8964	41.9461
4933417G07Rik	1	1	1	1	1	1
4933417O13Rik	1	1.12591	1.15664	1	1.06208	1
4933421E11Rik	9.96066	14.9208	9.28357	13.5761	8.85339	11.3784
4933421I07Rik	1	1	1	1	1	1
4933421O10Rik	3.62589	4.2185	4.19957	8.08576	7.05523	8.85819
4933422A05Rik	1.29681	1.07224	1	1.13674	1.07124	1.07559
4933422H20Rik	1.98937	1.81876	2.6378	3.09673	3.08979	3.31822
4933424B01Rik	13.2559	14.6716	10.2359	16.1735	17.7018	14.5736
4933424G05Rik	1	1.05401	1	1	1	1.05651
4933424G06Rik	2.72876	3.52466	4.14097	1.51201	2.06701	1.28305
4933425H06Rik	1	1	1	1	1	1
4933425L06Rik	1	1.08523	1	1.08066	1	1.13377
4933425O20Rik	1	1	1	1	1	1
4933426D04Rik	5.64018	5.7647	5.65446	2.20249	3.6104	5.76413
4933426M11Rik	6.43985	8.49333	4.6686	11.5937	12.5359	10.5254
4933427D06Rik	95.2646	150.232	148.65	178.798	208.675	182.123
4933427D14Rik	1.74548	1.74596	1.58526	2.25931	2.05373	1.75946
4933427E11Rik	1	1	1.13669	1	1.24378	1.34489
4933427E13Rik	1	1	1.05355	1	1	1.06756
4933427G17Rik	13.8978	11.3101	18.267	11.2266	10.7274	13.9667
4933427I22Rik	1	1	1	1	1	1
4933428C19Rik	1	1	1	1	1	1
4933429K18Rik	1.42161	1.61571	1.17023	1.87407	1.20239	1.85903
4933429O19Rik	1	1	1	1	1	1.06111
4933430H15Rik	2.53614	1.7258	2.0033	2.49869	2.49656	2.26577
4933430H16Rik	1	1	1	1.06372	1	1
4933430I17Rik	1.36091	1.68519	1.61202	1.59859	1.6757	1.82728
4933430M04Rik	1	1	1	1	1	1
4933430N04Rik	1	1	1	1	1	1
4933431E20Rik	4.68018	4.79094	4.54603	6.70712	6.28429	5.83713
4933431G14Rik	1.75125	1.46983	2.42708	2.26081	2.1588	2.394
4933432B09Rik	1.04575	1.13361	1.08312	1.11065	1.08235	1.06991
4933432G23Rik	1.36011	2.05179	1.54523	1.24886	1.77792	1.55029
4933432I03Rik	1	1	1	1	1	1
4933432I09Rik	1	1	1	1	1	1
4933433C11Rik	1	1	1	1	1.06694	1
4933433F19Rik	1	1	1	1	1	1
4933433G15Rik	1	1.35078	1.07274	1.24899	1.08648	1.09176
4933433G19Rik	3.79284	4.39886	4.94668	3.66527	3.01108	3.64199
4933433H22Rik	1.14382	1.05251	1.13065	1.64601	1.20712	1.82414
4933433P14Rik	8.23936	6.47953	6.15967	12.6835	10.6948	9.87037
4933434E20Rik	72.4267	55.518	69.5908	36.9999	36.2401	41.421
4933434I20Rik	3.19988	2.30037	2.58609	2.52025	2.3578	2.36069
4933436C20Rik	3.96181	2.7622	2.39515	3.42583	3.21174	2.92775
4933436E23Rik	1	1.09176	1	1.08684	1	1
4933436H12Rik	1	1	1	1	1.06175	1
4933436I01Rik	1	1	1	1.06445	1	1
4933437F05Rik	1.1887	1.75783	1.34285	1.0652	1.27176	1.21627
4933438B17Rik	1	1	1	1	1	1.09081
4933438K21Rik	3.83216	2.90035	2.94703	10.9447	9.43314	8.42762
4933439C10Rik	1.95377	1.79593	1.66015	2.6007	2.22641	2.82185
4933439F18Rik	37.6701	34.9563	30.1014	23.9197	24.0999	21.2354
4933439K11Rik	1.15465	1	1	1.21374	1.77951	1.47264
4933440J02Rik	1.7275	1.70829	1.66089	1.16758	1.26193	1.74114
4933440M02Rik	1.38713	1.11306	1.18756	2.3912	2.05934	1.76908
5031410I06Rik	1	1.1517	1.15099	1.05743	1.05984	1.09524
5031414D18Rik	6.72906	8.00622	18.4049	13.2958	10.3576	13.278
5031425E22Rik	1	1	1	1.06726	1.03504	1
5031425F14Rik	1	1	1	1	1	1
5031426D15Rik	2.01887	1.85843	2.25785	1.86658	1.70545	1.80842
5031434C07Rik	1	1	1	1	1	1
5031434O11Rik	1	1	1	1	1	1
5031439G07Rik	3.76205	3.43055	2.45833	3.07189	3.29489	2.53319
5033403H07Rik	4.31552	4.63146	2.75698	11.5969	8.46077	11.1331
5033404E19Rik	1	1	1.27337	1	1	1
5033406O09Rik	1	1	1.04526	1	1	1
5033411D12Rik	5.80212	4.78043	6.72574	3.38521	3.48538	4.0385
5033414D02Rik	1.35673	2.3024	1.43209	1.98608	1.89905	1.27256
5133401N09Rik	23.9584	21.1292	21.7343	7.88305	7.97508	10.2615
5330411J11Rik	1.87064	1.34677	1.71903	2.03925	1.68393	2.02808
5330413P13Rik	1	1	1	1	1	1
5330417C22Rik	1	1	1.02211	1.07569	1.02629	1.02789
5330426P16Rik	1	1	1.04285	1.34224	1.61133	1.21622
5330434G04Rik	1	1	1	1	1	1
5330437I02Rik	2.48342	3.81112	5.14977	6.39414	4.30628	6.04644
5330439B14Rik	1	1	1	1	1	1
5430401F13Rik	1	1	1	1	1	1
5430402E10Rik	1	1	1	1	1	1
5430402O13Rik	3.63254	3.71033	3.53221	5.2806	2.56112	4.07631
5430403N17	1	1	1	1.06706	1	1.07415
5430405G05Rik	1	1.06761	1.05607	1.51187	1.20001	1.07074
5430405H02Rik	12.0193	8.33392	7.92915	25.7921	30.4325	23.7554
5430407P10Rik	1.59162	1.40659	1.37938	2.37034	2.36756	2.48908
5430411K18Rik	4.56326	6.16858	3.7923	4.14459	3.47915	3.68577
5430416N02Rik	3.97086	3.95814	2.47211	3.23968	1.97239	5.12714
5430416O09Rik	1.17616	1.06432	1.14225	1.26377	1.19027	1.33649
5430417L22Rik	1	1	1	1.02771	1	1
5430419D17Rik	1	1	1	1	1	1
5430421F17Rik	1.05451	1.27861	1	1.03767	1	1.04165
5430421N21Rik	1	1	1	1	1	1
5430425J12Rik	1	1.06253	1	1.23671	1.06166	1
5430427M07Rik	1	1	1.08438	1	1	1
5430427O19Rik	6.93265	5.62995	1.62735	2.06292	3.1699	2.39106
5430428K19Rik	1	1	1	1	1	1.12441
5430434I15Rik	1	1	1	1	1	1
5430435G22Rik	1.0983	1.21533	1.20836	1.64533	1.63704	1.41308
5430437J10Rik	1	1.69209	1.71753	2.22812	1.93844	2.901
5430437P03Rik	42.2216	26.7827	37.453	54.0578	54.4529	46.7382
5430440P10Rik	2.26326	1.92243	2.44514	4.29797	4.73969	4.75361
5530400C23Rik	1	1	1	1	1	1
5530401A14Rik	1	1.05093	1.12673	1	1	1.15989
5530601H04Rik	1.74304	1.96718	2.07611	2.11627	1.74442	2.11078
5730403B10Rik	27.7816	25.5799	25.7781	40.0623	42.9247	36.4871
5730403I07Rik	1.74861	3.55094	4.02253	1.34489	1.17969	1.28599
5730405O15Rik	1	1.12185	1	1.46128	1.24032	1.63751
5730408K05Rik	1.63251	1.92371	1.76613	38.5907	20.5847	41.112
5730409E04Rik	1.25821	1.28281	1.2085	1.41652	1.43401	1.26305
5730412P04Rik	1	1	1	1	1	1
5730416F02Rik	1	1	1.11353	1.25909	1.26997	1.28646
5730419I09Rik	49.1317	49.405	72.8848	77.7408	92.7543	79.9147
5730420D15Rik	1.23889	1.0872	1.07233	1.16509	1.43011	1.27381
5730422E09Rik	2.05603	1.55079	2.27912	3.55422	3.93307	4.22749
5730435O14Rik	1.27596	1	1.16713	1	1	1.42171
5730437N04Rik	32.2055	28.3433	36.4582	20.203	17.7994	22.6858
5730455O13Rik	40.3281	40.1724	71.6456	38.9966	48.8406	42.0624
5730455P16Rik	5.47274	4.89995	4.93577	4.63639	3.55765	3.9551
5730457N03Rik	2.55498	2.44231	2.04355	5.53068	5.50911	4.5322
5730460C07Rik	1	1	1	1	1	1
5730469M10Rik	4.50561	7.93014	19.6419	2.12266	3.21648	3.28654
5730480H06Rik	1.67	2.03283	2.26241	1.15434	1.37525	1.51193
5730494M16Rik	178.202	182.078	199.965	144.659	121.85	165.431
5730494N06Rik	133.148	105.135	149.797	59.6128	65.2416	69.9512
5730507C01Rik	32.2855	38.1314	20.9832	43.0237	40.1177	38.7008
5730508B09Rik	2.79232	4.39083	2.23351	4.2091	3.05325	3.48991
5730522E02Rik	1.34643	1.3162	1.1049	2.49627	2.18492	2.52199
5730528L13Rik	24.5239	23.3728	26.1746	18.6315	16.4322	16.5025
5730559C18Rik	1.12173	1	1	1.02804	1	1
5730577I03Rik	1.10597	1.38691	1.32091	1.40279	1.68679	1.40486
5730590G19Rik	14.3994	17.8544	11.8004	12.4226	10.2965	12.4586
5830403L16Rik	1.39302	1.28698	1.9997	1.38024	1.2264	1.60058
5830403M04Rik	4.0099	4.22346	4.15968	3.21869	3.09513	2.99313
5830405N20Rik	1	1	1.04633	1	1	1
5830411N06Rik	1.08179	1	1.02477	1	1	1
5830415F09Rik	36.6067	21.9597	32.8625	41.08	32.7012	37.9176
5830416I19Rik	1.09396	1	1	1.03247	1	1.07179
5830416P10Rik	1.22401	1.17993	1.37987	1.69662	1.33874	1.54771
5830417I10Rik	2.81102	3.35093	3.06459	2.52964	2.2359	2.72741
5830418K08Rik	4.43503	5.36619	4.11091	3.95628	3.57656	3.77039
5830418P13Rik	1.46191	1.59024	1.55949	1.67831	1.99783	2.27936
5830428M24Rik	1	1	1	1	1	1
5830432E09Rik	1	1	1	1	1	1
5830433M19Rik	5.06842	6.06773	3.28279	3.93556	3.92959	3.3314
5830473C10Rik	2.28691	3.04282	4.28701	4.828	4.90818	6.08742
5930403L14Rik	1.06248	1.01521	1.03784	1.23026	1.08997	1.23868
5930412G12Rik	1	1	1.03136	1	1	1
5930416I19Rik	71.2303	62.6153	71.7065	86.8677	76.5648	90.8287
5930434B04Rik	19.4235	22.1963	17.253	16.9108	21.5104	17.6825
5930438M14	1.15299	1.44684	1.43239	1.5991	1.62426	1.62342
6030405A18Rik	1.31649	1.05777	1.33543	1	1	1
6030407O03Rik	1.07137	1.10423	1.08645	1	1.15417	1.05453
6030408B16Rik	1.32324	1.14162	1.19577	1.04468	1.27931	1.19758
6030419C18Rik	1.0589	1.08602	1	1.12211	1	1.045
6030422M02Rik	1.67929	1.60231	1.29386	1.70415	1.94335	2.22341
6030429G01Rik	1	1	1	1	1	1
6030440G07Rik	3.94873	5.30629	4.33874	2.50616	1.73855	3.35097
6030446N20Rik	3.59147	5.17729	3.81321	7.69039	7.12634	6.49183
6030458C11Rik	28.3143	26.8999	21.0917	13.2519	17.5699	15.2635
6030466F02Rik	1	1	1	1	1	1
6030468B19Rik	1	1	1	1	1	1
6030498E09Rik	1.1163	1	1	1	1	1
6230400D17Rik	1.12893	1.18829	1.31234	1.53459	1.4642	1.49256
6230409E13Rik	2.01029	2.11112	3.04711	2.31015	2.14064	1.97206
6230427J02Rik	1.39898	2.16532	1.96653	2.28668	1.47883	2.32099
6330403A02Rik	1	1	1	1	1	1
6330403K07Rik	1	1	1	1	1	1
6330406I15Rik	2.10905	1.28032	2.39501	2.00224	2.19791	2.69476
6330407A03Rik	1	1	1	1	1	1
6330407J23Rik	1	1	1	1	1	1.02327
6330408A02Rik	1.43502	1.60883	1.61475	1.50104	2.09638	1.24929
6330409D20Rik	1	1.09105	1	1	1	1
6330409N04Rik	35.1312	42.276	57.5315	57.2372	46.6199	50.637
6330410L21Rik	3.20799	5.97304	5.33187	4.33109	3.28413	3.61374
6330415B21Rik	1.16969	1.20651	1.03426	1	1.04073	1.04322
6330416G13Rik	2.09784	1.94739	2.10814	4.42553	4.78499	3.92317
6330418K02Rik	1.42448	1.77489	1.89978	3.78676	2.83397	2.94599
6330439K17Rik	1.17199	1.43955	1.23957	1.4041	1.24769	1.31538
6330503K22Rik	6.97876	10.0431	7.81078	9.39453	10.4133	8.30542
6330512M04Rik	1.22599	1.19252	1.34217	1.31235	1.4882	1.51802
6330527O06Rik	1.26037	1.61788	1.67017	1.67473	1.37497	1.39787
6330545A04Rik	1	1.33423	1.73924	1	1.3296	1.23316
6330549D23Rik	1.78185	2.07837	1.97333	3.40135	2.75153	3.15721
6330578E17Rik	10.4409	13.9683	9.37839	14.8451	16.0772	14.427
6430411K18Rik	1	1	1	1	1	1
6430527G18Rik	1.17499	1.25555	1.10598	1.90696	2.13406	1.91363
6430531B16Rik	1.59548	1.43482	1.36064	1.32921	1.34303	1.27299
6430548G04	2.4934	3.0937	2.35667	6.46974	5.32297	5.49574
6430548M08Rik	4.2139	5.31608	5.26989	13.7857	12.0274	11.5006
6430550D23Rik	1.99469	1.60526	1.65262	1.57282	1.41782	1.26089
6430562O15Rik	3.40423	2.20694	3.63913	4.63446	4.67888	4.61656
6430571L13Rik	1	1	1	1	1	1.03709
6430573F11Rik	1.07031	1.05134	1.08517	1.19436	1.30378	1.05372
6430584L05	1	1	1	1	1.0557	1
6430598A04Rik	1	1.02524	1	1	1.04979	1
6430704M03Rik	1.21858	1.27361	1.28367	1.06474	1	1.09544
6430706D22Rik	89.032	105.727	97.9426	165.264	184.705	148.405
6530401N04Rik	14.426	13.4131	9.24817	7.60818	5.2427	7.27306
6530402F18Rik	1	1	1	1	1	1
6530411M01Rik	1	1.40997	1.27203	1.8536	1.88944	1.60058
6530418L21Rik	1.26201	1.16656	1.07934	1.14012	1.30187	1.34033
6530439I21	1	1	1	1	1.8176	1
6720401G13Rik	1.85003	1.57286	1.27372	1.35492	1.29586	1.27253
6720456B07Rik	209.25	167.541	187.782	108.493	94.6771	109.293
6720456H20Rik	3.04584	3.97112	2.9136	9.1372	6.40163	7.02683
6720463M24Rik	21.2963	24.2662	39.9579	49.7892	51.0524	53.2758
6720468P15Rik	48.1194	37.731	61.9283	96.6855	71.1982	88.8047
6720483E21Rik	1	1	1	1	1.17919	1.09507
6720489N17Rik	10.4589	14.5744	13.2513	12.0347	13.8469	15.8123
6820408C15Rik	5.47264	4.88529	4.78294	5.20998	5.66442	5.12443
6820431F20Rik	1.38376	1.3923	1.34088	1.37128	1.40529	1.52779
7420426K07Rik	69.9112	62.4577	131.355	351.741	249.108	352.553
7420461P10Rik	811.125	824.395	926.488	219.687	204.877	251.871
7420700N18Rik	8.85278	12.4681	13.8009	10.0277	6.65464	8.79443
7420701I03Rik	2.07118	1.62574	4.5032	1.5922	1.77134	1.32738
7530416G11Rik	1.23819	1	1.36064	1	1.08576	1.27299
7530420F21Rik	1	1	1	1	1	1
7630403G23Rik	1	1.09479	1.31447	1	1	1
8030411F24Rik	1.28709	1	1	1	1.62017	1
8030423F21Rik	1.21537	1.37743	1.57392	1.68465	1.80645	1.72406
8030423J24Rik	1	1	1	1.11844	1	1
8030442B05Rik	1.13732	1	1.33266	1.18979	1	1.31476
8030443G20Rik	5.07633	7.31021	6.33251	1.45072	1.70447	2.24583
8030462N17Rik	5.82287	6.17888	6.51961	8.54803	6.15822	7.96354
8430403D17Rik	1.23308	1.8226	1.94107	1.32214	1.50351	1.89044
8430406I07Rik	7.87588	8.61422	13.3273	8.01734	9.6564	8.61949
8430408G22Rik	1	1	1	1	1	1
8430410A17Rik	525.399	428.258	573.929	435.543	414.768	433.96
8430410K20Rik	10.4042	15.2595	11.41	18.32	21.1859	17.7431
8430419L09Rik	3.21976	3.74298	2.34435	3.47798	4.2173	3.32661
8430422H06Rik	1	1	1.06451	1	1	1
8430423G03Rik	5.19211	7.12211	8.77529	5.3455	3.82999	5.40418
8430427H17Rik	7.04512	8.39809	7.25052	7.26348	7.56972	6.25641
8430429K09Rik	19.9162	13.9416	14.8614	43.5179	37.4044	40.737
8430431K14Rik	1	1	1.02605	1	1	1
8430436N08Rik	1	1	1	1	1	1
8430437L04Rik	1	1	1	1	1	1
9030025P20Rik	1.71383	2.21622	1.93669	2.31547	1.72819	1.99993
9030204H09Rik	1	1	1	1	1	1
9030224M15Rik	1.08602	1.25124	1	1.05944	1.06194	1
9030404E10Rik	1.11341	1.33124	1.68683	1.15674	1	1.08665
9030418K01Rik	2.60451	1.9696	2.17279	3.37057	4.18725	3.87464
9030425E11Rik	2.84034	3.53491	3.73576	2.15617	1.78307	2.50201
9030612E09Rik	1	1	1	1	1	1.05262
9030617O03Rik	1	1	1.02282	1	1	1
9030619P08Rik	1	1	1	1	1	1
9030624G23Rik	6.90862	5.03219	8.02311	10.4639	8.95269	10.7886
9030624J02Rik	20.4634	18.9872	25.9055	54.3813	49.9317	50.6743
9030625A04Rik	1.05146	1.03757	1.03116	1	1	1
9130008F23Rik	1	1	1.07062	1	1	1
9130011E15Rik	8.62097	7.86324	9.76944	12.3816	17.7985	10.6402
9130011J15Rik	48.9148	42.5176	43.3113	22.8259	24.2402	24.9335
9130014G24Rik	1.04546	1.09959	1.02753	1.12567	1.04911	1.01737
9130015A21Rik	3.31247	4.37212	36.0127	51.4531	28.8322	38.8617
9130015L21Rik	1	1	1	1	1	1
9130017N09Rik	1.15381	1.07488	1.03105	1.14173	1.44303	1.47009
9130019O22Rik	1.34125	1.27183	1.28182	1.64315	1.93822	1.61628
9130019P16Rik	1.98485	1.48772	1.48361	1.23913	1.0575	1.28472
9130023H24Rik	26.0767	18.3005	21.7879	32.3704	33.299	35.3234
9130024F11Rik	1.32926	1.32071	2.728	1.83413	2.34369	1.41928
9130204L05Rik	1.79422	1	1	1	1.57191	1.30342
9130206I24Rik	1	1.03115	1	1.05896	1.03072	1
9130209A04Rik	1	1.52896	1.14624	1.16687	1.17388	1.1845
9130221F21Rik	2.26796	1.96015	2.39363	4.69967	3.87437	5.84402
9130221H12Rik	6.111	7.22003	4.25015	4.35541	2.71749	3.40816
9130227L01Rik	2.60717	2.17355	3.31172	4.93357	2.68772	5.40028
9130230L23Rik	1	1	1	1	1	1
9130401M01Rik	36.5461	30.9546	34.606	43.4167	45.57	47.3449
9130404H23Rik	2.21555	3.66276	6.36973	6.13893	6.81813	7.88372
9130409I23Rik	33.1607	62.2636	94.0276	27.5491	28.0342	41.2522
9230009I02Rik	1	1	1	1	1	1
9230102K24Rik	7.32618	6.9067	8.1602	4.08174	3.91245	6.62601
9230102O04Rik	1	1	1	1	1	1
9230104L09Rik	5.01667	3.93295	4.49689	5.6841	4.0731	6.56256
9230105E05Rik	1	1.04068	1	1.15399	1.12034	1.21282
9230107M04Rik	1.34961	1	2.48213	1	2.25873	1.53424
9230110C19Rik	82.2115	76.0696	91.7098	49.1776	43.1592	51.5692
9230110F15Rik	1	1	1	1	1	1
9230112D13Rik	1	1	1	1	1	1
9230112J17Rik	1	1.15636	1.16211	1.14798	1.03854	1.24542
9230114K14Rik	5.70432	5.47863	5.11133	4.95055	5.11645	6.41435
9230115E21Rik	309.089	275.769	332.113	229.107	189.636	242.455
9230116N13Rik	1.18063	1.17586	1.29171	1.4993	1.30349	1.36803
9330020H09Rik	1.42423	1.43884	1.70654	6.39916	4.61483	6.51033
9330111N05Rik	1	1	1.11476	1	1	1
9330117O12	1	1	1	1	1	1
9330133O14Rik	2.48077	1.85864	2.29245	3.22719	2.44261	3.62885
9330151L19Rik	1.34066	1.31982	1.14737	1.60536	1.84104	1.29747
9330158H04Rik	1.19658	1.25837	1.881	1.73358	1.16986	1.3004
9330159F19Rik	1.02095	1.06119	1.06344	1.01448	1.01509	1.03202
9330159M07Rik	2.39567	2.01873	2.33586	2.26541	2.16144	1.92135
9330162B11Rik	1	1.04145	1	1	1	1
9330175E14Rik	1	1	1	1	1	1
9330175M20Rik	1	1	1	1	1	1
9330178D15Rik	1	1	1	1.04852	1	1
9330179D12Rik	1	1	1	1.08665	1	1
9330182L06Rik	3.42228	3.0698	2.40458	8.62178	10.6304	6.63109
9330182O14Rik	1	1	1	1	1	1
9430007A20Rik	1	1	1	1	1	1
9430008C03Rik	1.91647	1.27376	1.40366	1.15993	1.26997	1.47744
9430014N10Rik	1	1	1	1	1	1.09394
9430015G10Rik	12.7239	11.2124	14.8588	29.5119	33.6366	30.4395
9430016H08Rik	7.71039	8.05287	5.06402	9.64222	6.41773	7.68086
9430018G01Rik	1	1.04278	1.01774	1	1	1.02238
9430019J16Rik	1	1	1	1	1	1
9430020K01Rik	1.99535	1.79055	1.349	1.88093	1.65386	1.52035
9430021M05Rik	10.967	9.30531	9.55738	11.0886	10.6257	10.7657
9430023L20Rik	90.8691	79.0325	86.8461	68.709	84.991	74.1643
9430031J16Rik	1.89688	2.57529	3.33419	1.60305	1.59346	1.62971
9430032N09Rik	1	1	1	1	1	1
9430037G07Rik	2.22678	1.8398	1.83585	1.31792	1.52451	1.55655
9430038I01Rik	65.2268	53.5909	66.8788	53.2524	52.5061	57.0704
9430041J12Rik	2.02729	1.71064	2.50629	1.67256	1.50614	1.61967
9430060I03Rik	1	1	1	1.26827	1.22363	1.05932
9430069I07Rik	1	1	1.56271	1	1	1
9430076C15Rik	1.08069	1.08838	1.19548	1.92008	1.92966	1.89397
9430076G02Rik	4.88553	3.46712	4.03529	3.72405	3.7168	4.09787
9430083A17Rik	1.77729	1.62732	1.64419	1.7916	1.82484	1.93774
9430091E24Rik	1.92386	1.46157	1.53007	2.24329	2.01539	2.11456
9530002B09Rik	1	1	1	1	1	1
9530003J23Rik	1	1	1	1	1	1
9530008L14Rik	16.7057	14.6251	16.2367	5.42304	4.54523	5.2508
9530026F06Rik	4.47886	3.17735	3.40789	2.71722	4.2208	3.5315
9530026P05Rik	1	1	1	1	1	1
9530027J09Rik	3.07928	3.418	2.72568	6.48154	7.87627	7.00177
9530036O11Rik	1.62808	1.70322	1.50718	1.66553	1.15076	1.41591
9530048J24Rik	1	1	1.15204	1	1	1
9530051G07Rik	2.00169	2.48262	1.90178	3.26377	2.73501	2.28249
9530052E02Rik	1	1.11096	1.18407	1	1.32828	1
9530053A07Rik	1.02954	1	1	1	1	1.01128
9530059O14Rik	1.0604	1.06616	1.03658	1.06261	1.04349	1
9530068E07Rik	38.824	48.0734	46.6013	86.8644	90.2526	79.9651
9530077C05Rik	1.70031	1.80966	1.53016	1.84692	1.25214	1.17836
9530080O11Rik	4.93715	2.84383	4.21925	4.52372	3.5151	3.05625
9530082P21Rik	3.00363	2.37863	1.79342	1.66569	2.08208	2.00098
9530091C08Rik	47.8925	44.8555	60.2501	62.4369	68.3429	65.2635
9630013A20Rik	1	1	1	1	1	1
9630028B13Rik	1	1	1.04312	1.0492	1	1
9630028H03Rik	1	1	1	1	1	1
9630033F20Rik	42.7702	30.3421	28.1386	34.4103	33.9335	33.4201
9830001H06Rik	1.07874	1.03833	1.0159	1.01209	1.0441	1.02674
9830107B12Rik	1	1	1	1	1.02427	1.02576
9830132P13	1.14304	1.27157	1.27722	1.1977	1.1854	1.30602
9830147E19Rik	1.52163	1.53671	1.34464	1.90119	1.76831	2.08698
9830166K06Rik	1.17942	1	1.05433	1.031	1	1
9930005F22Rik	1.65378	1.39782	1.32996	1.5271	1.23539	1.74929
9930012K11Rik	5.80103	3.43128	7.66639	7.67419	8.96768	7.60407
9930013L23Rik	1	1.02409	1	1	1.02375	1.0126
9930014A18Rik	1.7404	1.94612	2.47135	3.4464	4.24889	2.76786
9930021D14Rik	5.59922	5.72265	3.26316	6.76074	7.62363	5.83189
9930021J03Rik	2.13656	2.18102	1.28239	1.41285	1.45118	1.44533
9930023K05Rik	1.47033	1.11448	1.22155	1.75839	1.45156	1.559
9930104L06Rik	5.49576	6.34971	4.10093	2.40959	3.84764	3.41726
9930111J21Rik1	1	1.04549	1.09433	1.06458	1.02243	1.0952
9930111J21Rik2	1	1	1	1	1	1
A030009H04Rik	27.6304	24.1442	22.1683	29.205	28.3051	24.7202
A130010J15Rik	7.48724	8.1626	5.12967	11.3443	9.59943	10.347
A130022J15Rik	1.9115	1.63784	1.82805	3.41463	4.41852	3.87284
A130040M12Rik	3.64357	3.12336	3.67601	6.08914	6.0853	6.71332
A130049A11Rik	2.94368	4.90879	2.81397	2.73955	2.72083	2.63117
A130077B15Rik	2.84852	3.34435	2.23736	4.12636	5.34354	3.93628
A1bg	20.6412	14.8793	25.2597	17.2977	18.3369	19.5035
A1cf	1	1	1	1	1	1
A230001M10Rik	1	1	1	1	1	1
A230020J21Rik	1.07888	1.17278	1.19108	1	1.0568	1.12053
A230028O05Rik	1.04402	1.03215	1.42659	1.09127	1	1.03364
A230046K03Rik	2.18935	3.36986	2.30632	3.36822	3.54026	3.26415
A230050P20Rik	1	1.16881	1.04667	1.31953	1.27746	1.05888
A230051G13Rik	1.14918	1.15251	1.01807	1.14433	1.15039	1.13678
A230056J06Rik	1.9659	1.39496	1.72537	1.4272	1.33385	1.53137
A230056P14Rik	1.0949	1.27718	1.11495	1.13116	1	1.14502
A230057D06Rik	1	1	1	1	1	1
A230065H16Rik	1	1	1	1	1	1
A230070E04Rik	1	1	1	1	1	1
A230072C01Rik	12.6162	13.1859	13.0827	30.6948	25.5476	32.7331
A230072E10Rik	1.36933	1.40453	1.20131	1.30628	1.15957	1.33863
A230073K19Rik	3.63863	5.33511	3.43603	3.32379	3.12016	3.18819
A230077H06Rik	3.35175	3.7905	3.89945	5.15007	5.17315	6.71153
A230108P19Rik	1.09928	1.0725	1.06013	1.06861	1.07149	1.15172
A2ld1	12.5928	14.1256	10.2298	8.83133	7.47189	6.77242
A2m	1	1	1	1	1	1
A330009N23Rik	3.81559	2.64106	3.72637	2.98707	2.58107	2.64205
A330021E22Rik	1.26236	1.24631	1.38588	1.15541	1.2429	1.2291
A330023F24Rik	1.02284	1.15007	1	1.01578	1.03289	1
A330032B11Rik	13.7599	13.3744	22.5332	14.9617	14.0166	17.6552
A330035P11Rik	1.45463	1.23238	1.1652	1.87969	1.81843	1.90315
A330040F15Rik	5.92795	5.33649	6.50989	6.93782	6.36829	6.11691
A330041J22Rik	1	1	1	1	1	1
A330048O09Rik	1	1	1	1	1	1
A330049M08Rik	6.22099	4.01051	4.16133	4.41835	4.03479	2.88938
A330049N07Rik	8.1514	7.90039	6.41389	30.7847	27.8055	25.4422
A330050B17Rik	1.67092	1.82304	1.87767	1.79747	1.73434	2.02525
A330050F15Rik	1	1	1	1	1	1
A330069E16Rik	89.9595	87.6103	124.605	137.347	127.088	146.814
A330070K13Rik	1	1	1	1	1	1
A330076C08Rik	1	1	1	1	1	1
A330076H08Rik	1	1	1.12689	1.09652	1	1
A330093E20Rik	30.0242	34.2321	33.0853	21.5938	17.6528	24.3227
A330102I10Rik	1	1	1	1.4518	1	1
A3galt2	1	1.07837	1	1	1	1
A430005L14Rik	147.706	108.077	116.613	145.546	119.741	137.044
A430033K04Rik	82.5443	95.9235	94.8142	231.958	220.426	232.584
A430035B10Rik	1.26322	1.67271	1.71737	3.63759	3.03758	3.61455
A430071A18Rik	1	1	1.07108	1.08111	1.33808	1
A430078G23Rik	3.97005	5.54828	3.62319	6.21674	4.44565	4.87674
A430084P05Rik	1.13393	1.48897	1.6489	1	1.09644	1.10233
A430088P11Rik	1.3294	1.24052	1.31587	2.74525	2.62087	1.9648
A430089I19Rik	1.06933	1	1	1.04791	1.09984	1
A430090L17Rik	1.06545	1.07168	1.01982	1.06784	1.07069	1.12501
A430092G05Rik	1.1464	1.96213	1.70933	1.10117	1.05271	1.16779
A430093F15Rik	9.23057	6.44377	9.34394	8.78985	8.38688	6.87856
A430105I19Rik	1	1	1	1	1	1
A430107O13Rik	1.07284	1.24822	1.33823	1.0839	1.12239	1.22263
A430107P09Rik	5.26077	3.74276	4.66696	4.06068	3.09923	3.78431
A430110N23Rik	1.1967	1.12311	1.25528	1.19419	1.42493	1.32206
A4galt	12.9174	12.2406	12.3339	14.1939	19.8287	13.5646
A4gnt	1.44644	2.04316	1.32445	2.20321	1.6108	1.92099
A530006G24Rik	1	1	1	1	1	1
A530013C23Rik	1	1	1	1	1	1
A530016L24Rik	1.23432	1.06844	1.22706	1.4858	1.43871	1.82358
A530032D15Rik	17.6275	15.3342	12.1348	27.069	19.0916	22.0436
A530046M15	12.2779	13.9765	14.2465	2.358	2.16893	3.87235
A530050N04Rik	1.71057	2.34902	3.49599	3.1115	2.53501	3.17168
A530053G22Rik	1	1	1	1	1	1
A530054K11Rik	1.61856	1.73606	1.23587	1.8391	1.69287	1.82271
A530058N18Rik	1.16935	1.06183	1	1	1	1
A530064D06Rik	1	1.05504	1.0913	1.20837	1.16284	1.34557
A530065N20	1	1.07077	1	1	1	1.07405
A530072M11Rik	1.06916	1.0505	1.12566	1	1.0498	1
A530088E08Rik	1	1	1	1.04951	1	1
A530098C11Rik	1	1.09436	1.23478	1.0893	1	1
A530099J19Rik	1	1	1	1	1.03195	1
A630001G21Rik	1	1	1.03985	1	1	1
A630007B06Rik	22.3202	29.5248	50.6184	75.3781	68.2989	67.3211
A630010A05Rik	7.10869	6.81043	9.66488	8.99858	7.13511	10.7034
A630012P03Rik	1	1	1	1	1.04642	1
A630019I02Rik	1	1.02987	1	1	1	1.06252
A630020A06	1.61757	1.60126	1.7896	3.08647	2.16116	3.09717
A630023A22Rik	1	1	1	1	1	1
A630033H20Rik	1.08152	1.02975	1.04937	1.11272	1.08808	1.06229
A630055G03Rik	29.4698	26.5913	40.9128	37.1848	31.6464	40.7363
A630066F11Rik	4.91144	4.25279	3.6979	7.60743	6.24192	8.05639
A630071L07Rik	1.03305	1	1.02001	1.1827	1.33314	1.30299
A630072M18Rik	1.61301	1.89523	1.78229	1.63544	1.97742	1.58547
A630073D07Rik	1	1	1	1	1	1
A630075F10Rik	5.26975	6.07892	6.75572	16.6576	12.3065	17.7328
[truncated: 21,236 more rows]
