# Supplementary material for: PABPN1 functions as a hub in the assembly of nuclear poly(A) domains that are essential for mouse oocyte development
Source: Sci Adv. 2022 Oct 28;8(43):eabn9016. doi: 10.1126/sciadv.abn9016 (PMC9616507; doi:10.1126/sciadv.abn9016)
Supplement: Supplementary file 2 — Tables S3, S5, and S7 [file sciadv.abn9016_tables_s3_s5_and_s7.zip › sciadv.abn9016_table_s7.xlsx]

## Sheet: Sheet1
Gene	fit_value	Predicted_Proximal_APA	Loci	A_1_PUI	A_2_PUI	B_1_PUI	B_2_PUI	B_3_PUI	Group_A_Mean_PUI	Group_B_Mean_PUI	PUI_Group_diff	P_val	adjusted.P_val	Pass_Filter
NM_001007567|Slc7a6os|chr8|-	56.8	108724644	chr8:108724338-108725049	0.76	0.72	0.62	0.39	0.46	0.7	0.49	-0.21	0.0447067	0.184389	N
NM_023136|Dtymk|chr1|-	288.5	95697234	chr1:95697072-95697487	0.42	0.31	0.63	0.63	0.51	0.36	0.59	0.23	0.0387152	0.165505	N
NM_145625|Eif4b|chr15|+	137.2	101925885	chr15:101925684-101927604	0.55	0.53	0.72	0.65	0.68	0.416667	0.683333	0.266667	0.0255367	0.117651	N
NM_029068|Snx16|chr3|-	166.7	10418942	chr3:10417817-10419223	0.36	0.45	0.6	0.64	0.42	0.346667	0.553333	0.206667	0.0226729	0.105947	N
NM_025431|Llph|chr10|+	165.9	119668684	chr10:119668259-119669126	0.54	0.33	0.67	0.59	0.63	0.406667	0.63	0.223333	0.0203383	0.0955466	N
NM_080554|Psmd5|chr2|-	166.1	34707930	chr2:34707609-34708353	0.34	0.5	0.6	0.57	0.66	0.393333	0.61	0.216667	0.0182839	0.0877726	N
NM_013671|Sod2|chr17|+	5786.7	13208167	chr17:13207892-13210985	0.83	0.82	0.45	0.68	0.67	0.82	0.6	-0.22	0.0179829	0.0870412	N
NM_008413|Jak2|chr19|+	417.9	29386796	chr19:29386231-29387570	0.37	0.34	0.55	0.54	0.67	0.346667	0.586667	0.24	0.0151055	0.0744074	N
NM_199017|9230110C19Rik|chr9|-	156.2	8022303	chr9:8021672-8022544	0.1	0.32	0.47	0.42	0.55	0.253333	0.48	0.226667	0.0123146	0.0621747	N
NM_144521|Snap47|chr11|-	242.8	59220846	chr11:59220652-59221312	0.13	0.15	0.41	0.19	0.35	0.0933333	0.316667	0.223333	0.0120968	0.0617683	N
NM_011279|Rnf7|chr9|-	161.7	96371798	chr9:96371376-96372271	0.26	0.57	0.64	0.56	0.64	0.393333	0.613333	0.22	0.0116066	0.0601559	N
NR_037579|Angel2|chr1|+	342.7	192769641	chr1:192768819-192770370	0.48	0.53	0.75	0.78	0.74	0.49	0.756667	0.266667	0.010653	0.056208	N
NM_008410|Itm2b|chr14|-	257.1	73762727	chr14:73762039-73762950	0.11	0.17	0.35	0.29	0.27	0.0933333	0.303333	0.21	0.00933129	0.0504464	N
NM_010249|Gabpb1|chr2|-	231.3	126464878	chr2:126464757-126465080	0.18	0.37	0.47	0.25	0.51	0.19	0.41	0.22	0.00615457	0.0348825	N
NM_007444|Amd2|chr10|-	285.3	40008608	chr10:40007271-40009275	0.53	0.7	0.24	0.35	0.24	0.543333	0.276667	-0.266667	0.00509478	0.0299819	N
NM_026632|Rpa3|chr6|-	831.6	8206046	chr6:8205936-8206247	0.57	0.61	0.37	0.3	0.51	0.616667	0.393333	-0.223333	0.00492401	0.0293271	N
NM_008564|Mcm2|chr6|-	144	88833742	chr6:88833468-88834104	0	0.13	0.24	0.37	0.22	0.0666667	0.276667	0.21	0.00421955	0.0254768	N
NM_020586|Herpud2|chr9|-	637.5	24912901	chr9:24912574-24913449	0.26	0.16	0.26	0.36	0.48	0.14	0.366667	0.226667	0.00405065	0.0247118	N
NM_025443|Pno1|chr11|-	302.7	17103465	chr11:17103203-17104004	0.13	0.29	0.37	0.32	0.47	0.146667	0.386667	0.24	0.00368846	0.0229809	N
NM_001127346|Ndufaf2|chr13|-	91.3	108842947	chr13:108842783-108843148	0.24	0.17	0.14	0	0	0.26	0.0466667	-0.213333	0.00346809	0.0216848	N
NM_027154|Tmbim1|chr1|-	99.7	74335650	chr1:74334821-74336092	0	0.1	0.25	0.25	0.28	0.0333333	0.26	0.226667	0.00337794	0.0214261	N
NM_001039710|Coq10b|chr1|+	823.1	55129144	chr1:55128480-55129546	0.31	0.44	0.54	0.56	0.58	0.34	0.56	0.22	0.00310479	0.0201274	N
NM_023131|Rce1|chr19|-	136.6	4622759	chr19:4622551-4623242	0.49	0.14	0.05	0.12	0.11	0.303333	0.0933333	-0.21	0.00304018	0.0197837	N
NM_009665|Amd1|chr10|-	287.5	40008608	chr10:40007264-40009275	0.53	0.7	0.24	0.35	0.24	0.543333	0.276667	-0.266667	0.00271859	0.017957	N
NM_001014976|Espl1|chr15|+	233	102154671	chr15:102154439-102154787	0.23	0.2	0.43	0.18	0.57	0.143333	0.393333	0.25	0.00240705	0.0162038	N
NM_008652|Mybl2|chr2|+	659.6	162909388	chr2:162908902-162910423	0.85	0.78	0.57	0.58	0.58	0.823333	0.576667	-0.246667	0.00231659	0.0156548	N
NM_001168507|Tmem11|chr11|-	255.6	60678326	chr11:60677954-60678850	0.04	0.07	0.25	0.26	0.26	0.0533333	0.256667	0.203333	0.00215564	0.0147372	N
NM_009787|Pdia4|chr6|-	288.7	47746467	chr6:47746140-47746902	0.11	0.21	0.36	0.39	0.39	0.14	0.38	0.24	0.00214559	0.0147258	N
NR_027510|Lrrc57|chr2|-	161.3	120430440	chr2:120429974-120430994	0.19	0.12	0.31	0.49	0.27	0.103333	0.356667	0.253333	0.00199493	0.0138541	N
NM_026213|Ttc33|chr15|+	622	5167895	chr15:5167150-5168332	0.11	0.09	0.34	0.16	0.34	0.0666667	0.28	0.213333	0.00187864	0.0131505	N
NM_146087|Csnk1a1|chr18|+	293.5	61747290	chr18:61747080-61747953	0.08	0.01	0.33	0.2	0.22	0.03	0.25	0.22	0.00180713	0.0127005	N
NM_001081643|Xlr3b|chrX|+	1872	70448019	chrX:70447379-70448269	0.32	0.37	0.53	0.52	0.47	0.293333	0.506667	0.213333	0.00169292	0.0120423	N
NM_009748|Bet1|chr6|-	191.5	4027568	chr6:4026904-4028036	0.12	0.22	0.43	0.28	0.37	0.123333	0.36	0.236667	0.00168824	0.0120423	N
NM_001163511|Spata5|chr3|+	118.5	37477884	chr3:37477674-37478017	0.13	0.28	0.55	0.38	0.37	0.16	0.433333	0.273333	0.0011592	0.00877897	N
NM_145541|Rap1a|chr3|-	272.5	105531467	chr3:105531200-105531882	0.35	0.29	0.63	0.58	0.53	0.276667	0.58	0.303333	0.00106553	0.00813973	N
NR_002862|Gm5088|chr14|+	906.7	90296547	chr14:90296031-90299254	0.75	0.58	0.49	0.47	0.43	0.736667	0.463333	-0.273333	0.000897089	0.00703654	N
NM_010878|Nck1|chr9|-	990.9	100395659	chr9:100395422-100396090	0.27	0.24	0.48	0.36	0.5	0.213333	0.446667	0.233333	0.000787091	0.0063147	N
NR_002885|Gm10052|chr15|+	303.3	103074911	chr15:103074687-103075015	0	0.12	0.35	0	0.4	0.04	0.25	0.21	0.000773805	0.00626399	N
NM_030245|Tada1|chr1|+	519.8	168323221	chr1:168322699-168323742	0.2	0.22	0.39	0.42	0.42	0.146667	0.41	0.263333	0.000768564	0.0062517	N
NM_008610|Mmp2|chr8|+	83.6	95376954	chr8:95376461-95377319	0.03	0	0.22	0.28	0.2	0.01	0.233333	0.223333	0.000761854	0.00622594	N
NM_026417|Yipf4|chr17|+	398	74898532	chr17:74898311-74899617	0.37	0.39	0.55	0.6	0.59	0.306667	0.58	0.273333	0.000757627	0.00622033	N
NM_026217|Atg12|chr18|-	692.8	46893780	chr18:46892071-46894163	0.16	0.19	0.35	0.4	0.35	0.116667	0.366667	0.25	0.000655724	0.00540896	N
NM_029556|Clybl|chr14|+	113.4	122801370	chr14:122801169-122801456	0.33	0.21	0.03	0	0	0.23	0.01	-0.22	0.000579015	0.00484443	N
NM_198609|Rsl24d1|chr9|+	809.1	72970522	chr9:72970071-72971140	0.19	0.28	0.34	0.48	0.38	0.196667	0.4	0.203333	0.000562912	0.00473223	N
NM_019951|Sec11a|chr7|-	655.2	88060497	chr7:88060265-88060790	0.42	0.49	0.7	0.62	0.66	0.456667	0.66	0.203333	0.000497489	0.00426384	N
NM_001252292|Mest|chr6|+	512.3	30697427	chr6:30697052-30698411	0	0.2	0.36	0.16	0.31	0.0666667	0.276667	0.21	0.000481529	0.00414729	N
NM_025816|Tax1bp1|chr6|+	663.2	52716468	chr6:52715867-52716773	0.31	0.44	0.61	0.6	0.6	0.323333	0.603333	0.28	0.000456095	0.00396712	N
NM_178041|Eif5|chr12|+	333.4	112783100	chr12:112782740-112784964	0.34	0.44	0.59	0.6	0.62	0.336667	0.603333	0.266667	0.000442558	0.00386853	N
NM_015792|Fbxo18|chr2|-	108.5	11664329	chr2:11664200-11664660	0	0	0.3	0.25	0.18	0	0.243333	0.243333	0.000431664	0.00379217	N
NM_017375|Ostf1|chr19|-	3176.7	18655496	chr19:18654854-18655818	0.47	0.53	0.15	0.26	0.07	0.473333	0.16	-0.313333	0.000351548	0.00316754	N
NM_178610|Krr1|chr10|+	201.3	111421951	chr10:111421595-111422504	0.51	0.49	0.16	0	0.1	0.413333	0.0866667	-0.326667	0.000351326	0.00316754	N
NM_011914|Whsc2|chr5|-	137.4	34241191	chr5:34240829-34241558	0.18	0.16	0.42	0.57	0.43	0.136667	0.473333	0.336667	0.000333384	0.00306679	N
NM_001159559|Xrcc6bp1|chr10|-	92.9	126324451	chr10:126324304-126324750	0.16	0.02	0.33	0.51	0.35	0.06	0.396667	0.336667	0.00033328	0.00306679	N
NM_019770|Tmed2|chr5|+	695.5	124999604	chr5:124999090-125000512	0	0.24	0.26	0.27	0.33	0.08	0.286667	0.206667	0.000222397	0.00208958	N
NM_001199307|Gm14435|chr2|+	13114.5	175109608	chr2:175109131-175110056	0.52	0.69	0.34	0.3	0.32	0.573333	0.32	-0.253333	0.0002067	0.00196309	N
NM_134010|Nup107|chr10|-	134.2	117187822	chr10:117187699-117188023	0	0.14	0.3	0.39	0.41	0.0833333	0.366667	0.283333	0.000142918	0.00141067	N
NM_001034900|Zfp345|chr2|-	402.5	150298614	chr2:150296727-150299160	0.13	0.09	0.36	0.28	0.32	0.0733333	0.32	0.246667	0.000137369	0.00136361	N
NM_001199330|AI987944|chr7|-	597.9	48629595	chr7:48628300-48630744	0.12	0.46	0.53	0.62	0.55	0.193333	0.566667	0.373333	9.39301e-05	0.000965118	N
NM_181075|2610524H06Rik|chr5|-	254.8	115272422	chr5:115271946-115272734	0	0	0.23	0.27	0.39	0.0566667	0.296667	0.24	9.38313e-05	0.000965118	N
NM_025723|4921515J06Rik|chr3|+	191.9	108763144	chr3:108762828-108763694	0	0.07	0.3	0.17	0.3	0.0233333	0.256667	0.233333	6.0489e-05	0.000644116	N
NM_007861|Dld|chr12|-	1331.2	32016618	chr12:32016427-32017107	0.08	0.11	0.31	0.38	0.44	0.123333	0.376667	0.253333	5.7003e-05	0.000610697	N
NM_026432|Tmem66|chr8|+	420.7	35233607	chr8:35233150-35233901	0.13	0.22	0.42	0.38	0.35	0.126667	0.383333	0.256667	5.07743e-05	0.000550681	N
NM_026554|Ncbp2|chr16|+	201	31957231	chr16:31957025-31958558	0.06	0.1	0.42	0.46	0.33	0.0533333	0.403333	0.35	4.65839e-05	0.000514767	N
NM_001081153|Unc13c|chr9|-	317.8	73328435	chr9:73327231-73328962	0.63	0.65	0.82	0.87	0.81	0.576667	0.833333	0.256667	4.31981e-05	0.000480373	N
NM_001081430|Naa30|chr14|+	563.8	49807744	chr14:49807225-49810706	0.22	0.25	0.51	0.46	0.51	0.156667	0.493333	0.336667	3.31323e-05	0.000370786	N
NM_009186|Tra2b|chr16|-	644.1	22246129	chr16:22245814-22246939	0.01	0.26	0.4	0.46	0.41	0.09	0.423333	0.333333	3.05929e-05	0.000349037	N
NM_008831|Phb|chr11|+	90.2	95541318	chr11:95541008-95542087	0.73	0.61	0.35	0.2	0.32	0.696667	0.29	-0.406667	3.03791e-05	0.000348863	N
NM_027411|Ccdc99|chr11|-	203.8	34622917	chr11:34622687-34623344	0	0.23	0.45	0.45	0.49	0.113333	0.463333	0.35	2.88787e-05	0.000338266	N
NM_023735|Actr3|chr1|-	226.8	127290232	chr1:127289482-127290667	0	0.09	0.35	0.35	0.25	0.03	0.316667	0.286667	2.43245e-05	0.000290736	N
NM_019912|Ube2d2|chr18|+	1660.6	35966071	chr18:35965172-35966826	0.52	0.46	0.7	0.73	0.71	0.466667	0.713333	0.246667	1.89374e-05	0.000232679	N
NM_009250|Serpini1|chr3|+	179.5	75444888	chr3:75444597-75446445	0.77	0.85	0.38	0.34	0.42	0.753333	0.38	-0.373333	1.52523e-05	0.000194191	N
NM_145517|Ormdl1|chr1|+	353.9	53366333	chr1:53365671-53367089	0.09	0.12	0.36	0.26	0.42	0.07	0.346667	0.276667	1.44124e-05	0.000184836	N
NM_011278|Rnf4|chr5|+	1796.1	34694081	chr5:34693880-34696079	0	0.16	0.26	0.29	0.3	0.0533333	0.283333	0.23	1.22832e-05	0.000159864	N
NM_027115|Mapk1ip1|chr7|-	707.1	146027892	chr7:146027501-146028609	0.16	0.15	0.35	0.42	0.24	0.103333	0.336667	0.233333	1.20621e-05	0.000158157	N
NM_001163729|Klhdc3|chr17|-	191.5	46811722	chr17:46811500-46812101	0.04	0.16	0.24	0.31	0.32	0.0666667	0.29	0.223333	1.04568e-05	0.000139186	N
NM_027296|Trnt1|chr6|+	1517.6	106731842	chr6:106731641-106732468	0.6	0.64	0.86	0.81	0.84	0.573333	0.836667	0.263333	9.42194e-06	0.000126369	N
NM_001164242|Prpsap2|chr11|-	228.4	61543585	chr11:61543152-61543804	0	0	0.27	0.12	0.23	0	0.206667	0.206667	8.90962e-06	0.00012135	N
NM_008615|Me1|chr9|-	1919	86476018	chr9:86474970-86476514	0.29	0.46	0.13	0.15	0	0.32	0.0933333	-0.226667	8.32889e-06	0.000114327	N
NM_175342|Cphx|chr14|+	1226.3	26774834	chr14:26774576-26775851	0	0.05	0.25	0.29	0.14	0.0166667	0.226667	0.21	6.55309e-06	9.13793e-05	N
NM_133242|Rbm39|chr2|-	108.6	155973673	chr2:155972975-155973927	0.14	0.16	0.47	0.44	0.5	0.103333	0.47	0.366667	6.42789e-06	9.03505e-05	N
NM_025653|3110001I22Rik|chr16|+	421.8	13677416	chr16:13676927-13678478	0	0.01	0.16	0.21	0.32	0.00333333	0.23	0.226667	4.38803e-06	6.4248e-05	N
NM_019419|Arl6ip1|chr7|-	1610.3	125263192	chr7:125262404-125263924	0	0.21	0.28	0.28	0.29	0.07	0.283333	0.213333	3.1864e-06	4.74449e-05	N
NM_001177559|Gng12|chr6|+	430	66967903	chr6:66967458-66971355	0.91	0.93	0.65	0.64	0.72	0.91	0.67	-0.24	1.12642e-06	1.76707e-05	N
NM_020575|March7|chr2|+	824.4	60086215	chr2:60085947-60086442	0	0	0.28	0.27	0.13	0	0.226667	0.226667	7.59324e-07	1.23531e-05	N
NM_029409|Mff|chr1|+	1185	82748520	chr1:82748160-82748964	0.24	0.24	0.38	0.46	0.41	0.206667	0.416667	0.21	7.43566e-07	1.22098e-05	N
NM_130889|Anp32b|chr4|+	159.1	46485171	chr4:46484959-46485395	0	0.07	0.37	0.28	0.15	0.0233333	0.266667	0.243333	6.50251e-07	1.07782e-05	N
NM_201618|Gnas|chr2|+	678.2	174172056	chr2:174171743-174172243	0.16	0.28	0.36	0.33	0.47	0.146667	0.386667	0.24	4.98181e-07	8.33624e-06	N
NM_010684|Lamp1|chr8|+	420.6	13174629	chr8:13174419-13175338	0	0	0.19	0.2	0.23	0	0.206667	0.206667	2.24927e-07	4.03263e-06	N
NM_001159635|Rbm18|chr2|-	2333.1	35973121	chr2:35971599-35973494	0.01	0.2	0.33	0.29	0.38	0.07	0.333333	0.263333	8.33821e-08	1.55854e-06	N
NM_007502|Atp1b3|chr9|-	626.4	96233496	chr9:96233095-96234113	0	0.18	0.4	0.28	0.35	0.06	0.343333	0.283333	7.61525e-08	1.43871e-06	N
NM_001007472|Noto|chr6|+	2733.7	85378487	chr6:85377951-85378871	0.11	0.22	0.27	0.29	0.39	0.113333	0.316667	0.203333	7.611e-08	1.43871e-06	N
NM_001045483|Mapk1ip1|chr7|-	1085.4	146027840	chr7:146027501-146028713	0.08	0.13	0.38	0.4	0.27	0.07	0.35	0.28	3.91755e-08	7.82175e-07	N
NM_001081975|Mfap1b|chr2|-	343.1	121287684	chr2:121287402-121288040	0.03	0	0.24	0.27	0.36	0.01	0.29	0.28	3.08627e-08	6.3795e-07	N
NM_030121|Asb8|chr15|-	477.2	97966668	chr15:97965071-97966869	0	0.03	0.37	0.21	0.37	0.01	0.316667	0.306667	2.57639e-08	5.45388e-07	N
NM_008638|Mthfd2|chr6|-	177.4	83256008	chr6:83255698-83256803	0	0.07	0.34	0.53	0.51	0.0233333	0.46	0.436667	2.27668e-08	4.97645e-07	N
NM_183392|Nup54|chr5|-	182.3	92844813	chr5:92844566-92845364	0	0.06	0.34	0.5	0.45	0.02	0.43	0.41	1.72858e-08	3.89373e-07	N
NM_053102|Sep15|chr3|+	1974.3	144260107	chr3:144259787-144260640	0.01	0.14	0.27	0.24	0.29	0.05	0.266667	0.216667	1.1462e-08	2.61542e-07	N
NM_001110350|Sin3a|chr9|+	765.3	56975295	chr9:56974955-56976175	0	0	0.27	0.35	0.29	0	0.303333	0.303333	5.50361e-09	1.27235e-07	N
NM_016957|Hmgn2|chr4|-	1980.8	133521287	chr4:133520654-133521488	0	0.32	0.38	0.21	0.39	0.106667	0.326667	0.22	2.86458e-09	6.80144e-08	N
NM_028044|Cnn3|chr3|+	1797.7	121160735	chr3:121160000-121161123	0.19	0.23	0.42	0.37	0.5	0.14	0.43	0.29	2.19108e-09	5.40546e-08	N
NM_010713|Lhx8|chr3|-	692	153969747	chr3:153969258-153969969	0	0	0.19	0.27	0.25	0	0.236667	0.236667	1.99568e-09	5.08175e-08	N
NM_170669|Rps15a|chr7|-	261043	125252506	chr7:125247890-125252707	0.72	0.76	0.44	0.3	0.42	0.74	0.386667	-0.353333	1.91902e-09	4.9584e-08	N
NM_053108|Glrx|chr13|+	6639.8	75987345	chr13:75986692-75987599	0.3	0.32	0.52	0.46	0.49	0.273333	0.49	0.216667	9.42542e-10	2.50916e-08	N
NM_027654|Pcgf6|chr19|-	966.5	47108921	chr19:47108109-47109175	0	0.11	0.3	0.34	0.25	0.0366667	0.296667	0.26	8.51658e-10	2.33807e-08	N
NM_177187|D5Ertd577e|chr5|+	20046.8	95914094	chr5:95913123-95914608	0.57	0.56	0.74	0.73	0.76	0.536667	0.743333	0.206667	6.83153e-10	1.93597e-08	N
NM_009450|Tubb2a|chr13|-	3646.4	34167005	chr13:34166147-34167397	0	0.26	0.33	0.37	0.37	0.0866667	0.356667	0.27	2.2115e-10	6.58579e-09	N
NM_001134741|Tdrd5|chr1|-	1675.5	158185595	chr1:158185426-158185975	0	0	0.26	0.31	0.22	0	0.263333	0.263333	5.35157e-11	1.62116e-09	N
NM_175369|Ccdc122|chr14|+	499.4	77511657	chr14:77511214-77512011	0.02	0.05	0.57	0.39	0.54	0.0633333	0.5	0.436667	1.76561e-11	5.5396e-10	N
NM_199056|Ippk|chr13|+	1661.9	49557104	chr13:49556903-49558359	0	0.07	0.32	0.38	0.34	0.0233333	0.346667	0.323333	9.61171e-12	3.28541e-10	N
NM_001161854|Csde1|chr3|+	737.1	102861010	chr3:102860809-102862112	0.18	0.07	0.54	0.5	0.55	0.0833333	0.53	0.446667	4.83577e-12	1.69929e-10	N
NM_001130170|Zfp207|chr11|+	618.9	80209093	chr11:80208892-80209750	0	0	0.34	0.27	0.3	0	0.303333	0.303333	4.0132e-12	1.43902e-10	N
NM_144948|Rbm7|chr9|-	1481.1	48297316	chr9:48296802-48298093	0	0.02	0.25	0.19	0.37	0.00666667	0.27	0.263333	3.28215e-12	1.2014e-10	N
NM_009609|Actg1|chr11|-	3330.7	120207337	chr11:120207004-120207847	0.03	0.17	0.25	0.32	0.26	0.0666667	0.276667	0.21	2.1767e-12	8.13714e-11	N
NM_026474|Sugt1|chr14|+	10348.6	80028860	chr14:80028659-80029562	0.95	0.93	0.72	0.65	0.71	0.936667	0.693333	-0.243333	1.38019e-12	5.27174e-11	N
NM_026921|Isca1|chr13|-	1051.2	59857691	chr13:59856776-59858364	0	0.01	0.25	0.28	0.28	0.00333333	0.27	0.266667	1.372e-12	5.27174e-11	N
NM_010028|Ddx3x|chrX|+	1298.7	12868740	chrX:12868539-12871109	0	0	0.38	0.36	0.44	0	0.393333	0.393333	1.23228e-12	4.92071e-11	N
NM_001253807|Ywhaz|chr15|-	4658.7	36701911	chr15:36700016-36702532	0.32	0.46	0.6	0.61	0.6	0.296667	0.603333	0.306667	3.90675e-13	1.63432e-11	N
NM_011740|Ywhaz|chr15|-	4648	36701911	chr15:36700017-36702532	0.32	0.46	0.6	0.61	0.6	0.296667	0.603333	0.306667	2.30816e-13	1.01386e-11	N
NM_146054|Fermt2|chr14|-	493.1	46078867	chr14:46078467-46079698	0.01	0	0.53	0.48	0.56	0.00333333	0.523333	0.52	1.77318e-13	7.9884e-12	Y
NM_007505|Atp5a1|chr18|+	485.9	78021249	chr18:78021040-78021607	0.04	0.02	0.45	0.28	0.34	0.02	0.356667	0.336667	5.28884e-14	2.44539e-12	N
NM_178894|AA792892|chr5|+	31522.3	94813048	chr5:94812553-94813359	0.1	0.05	0.29	0.27	0.26	0.05	0.273333	0.223333	3.85378e-14	1.83003e-12	N
NM_025997|Fam103a1|chr7|+	768.7	88913456	chr7:88913255-88914376	0.03	0.07	0.42	0.32	0.42	0.0333333	0.386667	0.353333	1.8606e-14	9.08078e-13	N
NM_175770|Taf7|chr18|-	759.8	37801701	chr18:37800145-37803186	0	0.92	0.97	0.95	0.95	0.353333	0.956667	0.603333	1.43445e-15	7.63738e-14	Y
NM_178741|Klhl8|chr5|-	2477.1	104292009	chr5:104291069-104292210	0	0	0.33	0.22	0.31	0	0.286667	0.286667	6.6768e-16	3.78424e-14	N
NM_028977|Lrrc17|chr5|+	285171	21081349	chr5:21080782-21081720	0.41	0.51	0.83	0.73	0.81	0.436667	0.79	0.353333	1.722e-16	1.04329e-14	N
NM_133753|Errfi1|chr4|+	862.5	150240626	chr4:150240425-150242989	0.75	0.76	0.2	0.09	0.21	0.733333	0.166667	-0.566667	4.18293e-17	2.62479e-15	Y
NM_007464|Birc3|chr9|-	1588.7	7849255	chr9:7848701-7849456	0	0.12	0.31	0.34	0.45	0.04	0.366667	0.326667	1.96397e-18	1.38028e-16	N
NM_027413|Lrrc28|chr7|-	1246.6	74740114	chr7:74739285-74740617	0.38	0.48	0.83	0.77	0.82	0.356667	0.806667	0.45	5.65313e-21	4.72979e-19	N
NM_016785|Tpmt|chr13|-	47603.2	47120645	chr13:47118912-47120846	0.73	0.64	0	0	0	0.68	0	-0.68	7.44037e-22	6.88039e-20	Y
NM_007853|Degs1|chr1|-	6783.3	184206347	chr1:184205901-184207024	0	0.05	0.31	0.33	0.28	0.0166667	0.306667	0.29	2.20151e-24	2.76289e-22	N
NM_172301|Ccnb1|chr13|-	15199	101549338	chr13:101548694-101549740	0.24	0.27	0.48	0.44	0.48	0.2	0.466667	0.266667	1.17735e-25	1.72384e-23	N
NM_010021|Dazl|chr17|-	7215.2	50420421	chr17:50418719-50420636	0.55	0.71	0.13	0.1	0.07	0.546667	0.1	-0.446667	1.10357e-26	1.76271e-24	N
NM_144958|Eif4a1|chr11|-	5783.8	69480917	chr11:69480438-69481119	0.11	0.07	0.41	0.48	0.37	0.06	0.42	0.36	2.54617e-27	4.47361e-25	N
NM_001159375|Eif4a1|chr11|-	6008.1	69480907	chr11:69480438-69481108	0.08	0.04	0.4	0.47	0.35	0.04	0.406667	0.366667	9.04219e-30	1.76524e-27	N
NM_007422|Adss|chr1|-	9678.9	179694227	chr1:179693309-179694428	0	0	0.29	0.3	0.38	0	0.323333	0.323333	2.21951e-31	4.87459e-29	N
NM_011655|Tubb5|chr17|-	793.6	35971766	chr17:35970865-35972984	0	0.11	0.92	0.87	0.91	0.0366667	0.9	0.863333	4.9374e-34	1.23929e-31	Y
NM_026579|D10Wsu102e|chr10|+	19500.9	82829240	chr10:82828449-82831580	0.76	0.79	0.36	0.28	0.38	0.763333	0.34	-0.423333	8.76441e-61	3.84977e-58	N
NM_028106|Zbed3|chr13|+	277760	96107228	chr13:96106011-96107796	0	0.3	0.42	0.39	0.41	0.1	0.406667	0.306667	2.98962e-67	1.75092e-64	N
NM_001033404|Gm813|chr16|-	311833	58613895	chr16:58613799-58614096	0.32	0.33	0.86	0.82	0.84	0.326667	0.84	0.513333	8.82457e-136	1.55048e-132	Y
